# Supplementary material for: Bis[diamminesilver(I)] 5-nitro­iso­phthalate monohydrate
Source: Acta Crystallogr Sect E Struct Rep Online. 2010 Mar 13;66(Pt 4):m406–7. doi: 10.1107/S1600536810007725 (PMC2983872; doi:10.1107/S1600536810007725)
Supplement: Supplementary file 2 [file e-66-0m406-Isup2.hkl]

# 
# h,k,l, Fc-squared, Fo-squared, sigma(Fo-squared) and status flag 
# 
data_I
_shelx_title ' p in P2(1)/c' 
_shelx_refln_list_code          4 
_shelx_F_calc_maximum      278.20 
_exptl_crystal_F_000      1000.00 
_reflns_d_resolution_high  0.8409 
 
loop_ 
 _symmetry_equiv_pos_as_xyz 
 'x, y, z' 
 '-x, y+1/2, -z+1/2' 
 '-x, -y, -z' 
 'x, -y-1/2, z-1/2' 
 
_cell_length_a     7.6919 
_cell_length_b    12.2294 
_cell_length_c    16.3787 
_cell_angle_alpha  90.000 
_cell_angle_beta  102.100 
_cell_angle_gamma  90.000 
 
_shelx_F_squared_multiplier     1.000 
 
loop_ 
 _refln_index_h 
 _refln_index_k 
 _refln_index_l 
 _refln_F_squared_calc 
 _refln_F_squared_meas 
 _refln_F_squared_sigma 
 _refln_observed_status 
   1   0   0      259.12      365.60     14.01 o 
   3   0   0    16260.94    16994.30    529.24 o 
   4   0   0     9171.18     9390.37    298.90 o 
   5   0   0    14756.58    13472.36    427.57 o 
   6   0   0       75.88       70.12     17.64 o 
   7   0   0     8148.05     7838.69    363.68 o 
   8   0   0       24.73       40.42     14.62 o 
   1   1   0     1407.24     1545.19     41.41 o 
   2   1   0     5670.67     5996.59    134.10 o 
   3   1   0    13480.29    13645.02    345.70 o 
   4   1   0      563.28      564.63     21.99 o 
   5   1   0     3692.86     2955.81    103.40 o 
   6   1   0       62.65       63.57      9.40 o 
   7   1   0      161.62      167.73     15.79 o 
   8   1   0      453.44      415.53     31.43 o 
   0   2   0     1768.60     2004.72    127.40 o 
   1   2   0     2424.10     2973.15    117.45 o 
   2   2   0     4775.42     4989.26    129.66 o 
   3   2   0       99.67       98.78      7.40 o 
   4   2   0       91.57      112.57      9.28 o 
   5   2   0       42.62       41.65      7.31 o 
   6   2   0        1.74        6.33      4.31 o 
   7   2   0       18.96       39.54      8.15 o 
   8   2   0       54.90       72.33     11.45 o 
   1   3   0     6668.64     7115.45    294.07 o 
   2   3   0      308.59      306.67     13.22 o 
   3   3   0    12062.82    12443.60    318.08 o 
   4   3   0     4181.26     4176.61    114.99 o 
   5   3   0     4768.90     4748.44    131.87 o 
   6   3   0       32.25       35.80      7.39 o 
   7   3   0      339.29      315.30     19.68 o 
   8   3   0      177.01      182.89     15.56 o 
   1   4   0     1603.44     1773.19     73.40 o 
   2   4   0    42391.43    42713.98   1914.57 o 
   3   4   0     3793.59     3808.16    104.77 o 
   4   4   0     5383.72     5465.50    147.99 o 
   5   4   0    12917.36    13070.08    339.46 o 
   6   4   0       35.90       59.04      9.06 o 
   7   4   0     3835.31     3688.69    111.67 o 
   8   4   0       11.72       23.70      6.21 o 
   1   5   0      246.83      336.54     14.91 o 
   2   5   0     5980.64     6116.11    163.92 o 
   3   5   0    13869.50    14673.87    485.53 o 
   4   5   0     1475.92     1394.68     47.02 o 
   5   5   0     1818.52     1903.81     61.68 o 
   6   5   0       57.69       77.63     10.70 o 
   7   5   0      183.57      187.90     14.88 o 
   8   5   0       81.97      135.76     20.75 o 
   0   6   0        8.02        6.61      4.81 o 
   1   6   0       14.18       32.48      9.99 o 
   2   6   0      161.46      211.11     14.02 o 
   3   6   0       59.30       55.37      8.39 o 
   4   6   0      175.76      200.93     14.30 o 
   5   6   0       89.16      118.87     23.76 o 
   6   6   0        2.75       24.70      6.18 o 
   7   6   0      542.70      581.98     29.64 o 
   8   6   0        3.69       16.47      7.41 o 
   1   7   0     3262.56     3124.64     81.98 o 
   2   7   0     1481.38     1433.47     63.02 o 
   3   7   0     4835.58     5255.58    147.01 o 
   4   7   0     1927.54     1897.59     62.67 o 
   5   7   0     2827.99     3076.41     94.22 o 
   6   7   0       98.50      127.25     12.52 o 
   7   7   0       33.10       64.12     16.55 o 
   0   8   0    17593.19    15332.68    496.83 o 
   1   8   0      364.20      357.26     18.87 o 
   2   8   0    11957.09    11090.18    501.82 o 
   3   8   0     3758.88     3941.89    185.92 o 
   4   8   0     1755.98     1788.90    107.28 o 
   5   8   0     5143.98     5279.34    151.60 o 
   6   8   0        6.51       20.27      7.75 o 
   7   8   0     3119.14     3480.72    137.35 o 
   1   9   0      115.17      147.62     13.38 o 
   2   9   0     1867.08     1847.79     99.08 o 
   3   9   0     1622.82     1752.25    129.48 o 
   4   9   0      528.38      573.47     29.24 o 
   5   9   0     1344.38     1476.73     55.73 o 
   6   9   0        4.05       21.96     17.63 o 
   7   9   0      787.86      823.47     49.69 o 
   0  10   0      172.75      179.85     30.35 o 
   1  10   0      314.54      230.10     29.86 o 
   2  10   0        2.81       14.97      4.94 o 
   3  10   0      282.62      298.29     29.33 o 
   4  10   0       95.40      137.18     14.46 o 
   5  10   0        1.34       24.74      8.26 o 
   6  10   0        8.47       20.97      9.03 o 
   1  11   0      307.53      322.86     19.35 o 
   2  11   0      978.36      986.22     38.12 o 
   3  11   0      107.04      139.35     14.33 o 
   4  11   0       97.41      142.39     17.29 o 
   5  11   0      269.51      319.60     27.08 o 
   0  12   0     4515.52     4344.52    299.76 o 
   1  12   0       50.78       79.41     10.65 o 
   2  12   0     1972.35     2132.75     79.83 o 
   3  12   0       90.56      154.95     20.89 o 
   4  12   0       43.80       80.04     12.78 o 
   5  12   0     1071.75     1198.79     72.54 o 
   1  13   0       56.77       92.25     19.47 o 
   2  13   0      181.27      175.10     26.93 o 
   3  13   0      927.99      976.88     90.38 o 
   4  13   0      154.27      182.01     39.59 o 
   0  14   0      379.28      337.41     46.11 o 
   1  14   0       98.41      140.98     23.36 o 
   2  14   0      123.02      132.94     33.99 o 
  -9   1   1       45.10       76.85     16.32 o 
  -8   1   1       10.25       36.97     14.62 o 
  -7   1   1      378.37      363.97     25.42 o 
  -6   1   1     1235.89     1195.86     42.13 o 
  -5   1   1     8661.69     8491.82    222.38 o 
  -4   1   1      134.73      121.49      6.74 o 
  -3   1   1    10696.52    11442.36    252.81 o 
  -2   1   1     1785.69     1999.03     46.79 o 
  -1   1   1     7131.89     8426.48    215.90 o 
   0   1   1     2342.96     2231.18     93.53 o 
   2   1   1    18016.70    19031.52    603.56 o 
   3   1   1       51.03       56.33      5.28 o 
   4   1   1    24076.30    23205.93    589.84 o 
   5   1   1      575.12      553.36     29.04 o 
   6   1   1      853.21      753.04     37.51 o 
   7   1   1      452.24      433.42     23.55 o 
   8   1   1       25.95       25.49     19.35 o 
  -8   2   1     4274.35     4162.13    221.74 o 
  -7   2   1       51.17       61.32      9.60 o 
  -6   2   1     9535.94     9153.03    297.90 o 
  -5   2   1      363.02      314.83     20.03 o 
  -4   2   1     4725.79     4962.80    114.21 o 
  -3   2   1     8156.06     8547.05    190.55 o 
  -2   2   1      556.45      635.17     17.61 o 
  -1   2   1    44940.74    53812.95   1657.39 o 
   0   2   1     1174.32     1274.99     69.29 o 
   1   2   1    34305.09    30367.67   1362.59 o 
   3   2   1       84.67       82.64     12.05 o 
   4   2   1      865.74      797.26     29.53 o 
   5   2   1     2764.06     2542.69     76.41 o 
   6   2   1     3993.55     3976.02    115.32 o 
   7   2   1     1767.71     1526.68     55.21 o 
   8   2   1      756.08      737.88     35.14 o 
  -8   3   1       80.96      111.56     12.31 o 
  -7   3   1      594.65      549.28     27.29 o 
  -6   3   1      119.56      118.62     11.65 o 
  -4   3   1      489.09      505.87     21.39 o 
  -3   3   1    15710.85    16546.72    567.52 o 
  -2   3   1       48.04       51.08      4.97 o 
  -1   3   1    24945.56    24087.44   1087.64 o 
   0   3   1    24542.74    23376.91   1149.46 o 
   1   3   1       59.84       75.48      6.02 o 
   2   3   1    29428.12    28613.58   1285.64 o 
   3   3   1      671.46      692.47     25.20 o 
   4   3   1    25616.68    24327.91    759.35 o 
   5   3   1       16.40       21.93      9.32 o 
   6   3   1     2771.59     2708.73     83.60 o 
   7   3   1      580.97      574.67     28.46 o 
   8   3   1       22.93       38.76      7.49 o 
  -8   4   1       94.35      156.07     21.70 o 
  -7   4   1        4.11       24.87      8.83 o 
  -6   4   1      106.65      128.99     12.35 o 
  -5   4   1     1078.16     1037.01     37.94 o 
  -4   4   1        0.36        4.47      3.56 o 
  -3   4   1      846.35      816.45     28.88 o 
  -2   4   1     1137.24     1237.49     47.54 o 
  -1   4   1        5.03       17.80      3.32 o 
   0   4   1     1167.61     1156.78     33.04 o 
   1   4   1     3820.82     3825.23    104.43 o 
   2   4   1      261.68      298.04     16.33 o 
   3   4   1     1427.35     1510.23     47.32 o 
   4   4   1      345.49      349.41     22.41 o 
   5   4   1     1247.30     1102.00     40.39 o 
   6   4   1       91.91      105.60     12.04 o 
   7   4   1       23.60       27.02      7.01 o 
   8   4   1      343.58      304.77     20.57 o 
  -8   5   1      224.69      200.97     23.89 o 
  -7   5   1      306.52      305.83     19.43 o 
  -6   5   1       70.30      103.67     11.35 o 
  -5   5   1     2666.58     2664.50     80.70 o 
  -4   5   1        3.18       15.12      5.02 o 
  -3   5   1    11639.48    12170.84    314.14 o 
  -2   5   1     2379.06     2761.71    110.46 o 
  -1   5   1     8677.96     8349.74    192.58 o 
   0   5   1     4941.21     4839.24    115.89 o 
   1   5   1     6768.77     7007.30    186.82 o 
   2   5   1     9173.23     9136.18    239.58 o 
   3   5   1        4.76        4.29      3.12 o 
   4   5   1     9875.98    10243.91    268.88 o 
   5   5   1       27.52       36.87      7.76 o 
   6   5   1      428.59      403.86     22.31 o 
   7   5   1      465.31      433.45     24.50 o 
   8   5   1        0.71       15.93      5.15 o 
  -8   6   1     2127.10     2046.85     92.53 o 
  -7   6   1      327.85      303.41     25.90 o 
  -6   6   1     4521.10     4664.25    134.68 o 
  -5   6   1      361.61      350.18     19.68 o 
  -3   6   1    13153.09    13282.13    344.02 o 
  -2   6   1     1381.69     1509.17     50.00 o 
  -1   6   1    39933.10    32870.61   1029.09 o 
   0   6   1     4727.19     4581.07    112.08 o 
   1   6   1     8755.79     7976.78    186.00 o 
   2   6   1       71.90      118.27     11.09 o 
   3   6   1     1619.04     1646.57     54.18 o 
   4   6   1     2438.55     2539.59     78.04 o 
   5   6   1      207.10      228.41     15.89 o 
   6   6   1     2230.61     2242.86     74.34 o 
   7   6   1     1832.00     1776.45     64.23 o 
   8   6   1      381.25      429.15     33.25 o 
  -7   7   1        1.67       21.45      8.93 o 
  -6   7   1      238.46      286.20     24.12 o 
  -5   7   1     2129.66     2179.62    100.61 o 
  -4   7   1      388.58      470.20     39.26 o 
  -3   7   1     9601.55    10138.31    268.50 o 
  -2   7   1      277.25      281.42     15.46 o 
  -1   7   1     2534.12     2340.84     72.91 o 
   0   7   1     6161.87     5501.39    134.09 o 
   1   7   1      172.62      168.26     11.93 o 
   2   7   1    10401.97    10160.84    308.18 o 
   3   7   1      184.06      229.80     15.89 o 
   5   7   1      730.78      785.12     35.68 o 
   6   7   1     1437.17     1485.95     55.33 o 
   7   7   1      491.18      555.81     29.73 o 
  -7   8   1       36.61       51.22     11.98 o 
  -6   8   1       15.23       31.68      9.60 o 
  -5   8   1       21.63       29.40      6.57 o 
  -4   8   1      497.63      498.57     43.17 o 
  -3   8   1     2261.81     2428.09     77.41 o 
  -2   8   1       78.84       93.99     10.82 o 
  -1   8   1     1648.74     1639.17     50.48 o 
   0   8   1      111.82       94.34     11.02 o 
   1   8   1     2166.02     2086.84     74.81 o 
   2   8   1      134.12      146.18     15.19 o 
   3   8   1       78.22       80.54     11.26 o 
   4   8   1      115.18      117.55     13.34 o 
   5   8   1       34.05       59.75      9.92 o 
   6   8   1      433.87      466.39     26.37 o 
   7   8   1       36.51       56.45     13.01 o 
  -7   9   1        9.21       70.50     19.35 o 
  -6   9   1      164.32      211.49     20.99 o 
  -5   9   1      804.82      823.73     46.17 o 
  -4   9   1       90.63      109.59     13.92 o 
  -3   9   1      949.48      959.59     75.03 o 
  -2   9   1      163.02      179.07     26.04 o 
  -1   9   1     1412.17     1366.78     45.47 o 
   0   9   1     1628.37     1591.71     62.79 o 
   1   9   1        0.01        7.60      4.50 o 
   2   9   1     2096.41     2255.79    123.21 o 
   3   9   1      340.81      367.77     36.49 o 
   4   9   1     2106.05     2393.42     88.49 o 
   5   9   1        9.22       21.73      6.31 o 
   6   9   1      651.45      704.13     43.09 o 
  -6  10   1     1778.84     2102.47    141.95 o 
  -5  10   1      148.98      205.19     22.06 o 
  -4  10   1      359.28      420.33     30.80 o 
  -3  10   1     5654.77     5899.63    203.16 o 
  -2  10   1      108.70      124.93     21.03 o 
  -1  10   1     7939.60     7398.68    181.50 o 
   0  10   1     1344.38     1187.98     42.28 o 
   1  10   1    10196.59     9267.38    221.92 o 
   2  10   1      181.32      178.66     20.80 o 
   3  10   1      230.40      248.55     22.19 o 
   4  10   1     1533.10     1591.73     83.05 o 
   5  10   1       52.71       91.64     12.99 o 
   6  10   1     1321.77     1425.25     70.39 o 
  -5  11   1      618.88      703.33     38.58 o 
  -4  11   1        1.63       26.40     10.38 o 
  -3  11   1     5521.81     5733.67    146.80 o 
  -2  11   1        1.60       20.01     10.05 o 
  -1  11   1     1351.75     1280.78     45.55 o 
   0  11   1     2217.46     2082.08     64.44 o 
   1  11   1       52.42       77.78     10.66 o 
   2  11   1     3878.99     4082.21    150.26 o 
   3  11   1      428.71      427.69     23.00 o 
   4  11   1     2110.61     2372.08     73.22 o 
   5  11   1       37.31       73.46     15.69 o 
  -5  12   1       38.54       89.83     17.82 o 
  -4  12   1       14.05       39.76     18.27 o 
  -3  12   1      395.44      436.87     48.28 o 
  -2  12   1       37.26       60.99     10.92 o 
  -1  12   1      312.05      313.10     26.17 o 
   0  12   1        1.20       13.62      9.86 o 
   1  12   1      255.09      244.12     20.33 o 
   2  12   1      632.64      614.14     35.14 o 
   3  12   1       78.41      122.28     17.09 o 
   4  12   1       29.57       51.69     14.86 o 
  -4  13   1       81.31      148.38     36.99 o 
  -3  13   1      534.72      605.01     69.88 o 
  -2  13   1      154.76      183.73     52.50 o 
  -1  13   1      131.25      172.16     18.59 o 
   0  13   1      128.70      147.36     19.09 o 
   1  13   1       71.03       99.18     15.02 o 
   2  13   1      592.49      680.27     43.67 o 
   3  13   1      228.17      229.86     24.96 o 
  -2  14   1        5.30       -0.43      8.17 o 
  -1  14   1      902.52      874.62     84.31 o 
   0  14   1        0.38        4.41      6.81 o 
   1  14   1     1678.38     1728.77     94.05 o 
   2  14   1        0.03       14.95     10.96 o 
  -9   0   2      643.07      578.35     52.66 o 
  -8   0   2      226.56      266.94     31.43 o 
  -7   0   2     1865.00     1734.57    101.16 o 
  -6   0   2     1403.30     1310.44     78.77 o 
  -5   0   2      725.14      784.51     34.29 o 
  -4   0   2      296.15      310.71     26.32 o 
  -3   0   2    15339.87    16287.96    701.87 o 
  -2   0   2    77392.99    80042.04   3396.49 o 
   0   0   2     2004.07     2130.58     86.46 o 
   1   0   2     3962.72     4233.01    110.01 o 
   3   0   2        0.95       28.94     17.20 o 
   4   0   2     5518.28     5297.55    174.67 o 
   6   0   2     5510.73     4983.14    170.73 o 
   7   0   2     1254.95     1028.48     51.67 o 
   8   0   2     1567.09     1375.47    101.20 o 
  -9   1   2      551.22      504.48     37.45 o 
  -8   1   2      168.78      176.13     18.67 o 
  -7   1   2      488.81      411.34     27.28 o 
  -6   1   2    11088.45    10771.17    341.12 o 
  -5   1   2        0.88        5.69      4.68 o 
  -4   1   2    18600.77    19607.76    431.00 o 
  -3   1   2      342.17      377.75     12.53 o 
  -2   1   2    30168.47    34106.15   1652.29 o 
  -1   1   2     3679.54     4114.14     92.97 o 
   0   1   2     2221.92     2395.70     59.66 o 
   1   1   2    53936.64    49551.38   1574.97 o 
   2   1   2     1308.42     1307.62     38.03 o 
   3   1   2    21995.28    22802.04    725.11 o 
   4   1   2     1418.49     1437.58     39.86 o 
   6   1   2       10.71       14.96      6.16 o 
   7   1   2      141.38      169.80     17.30 o 
   8   1   2      553.70      526.15     35.44 o 
  -9   2   2        7.73       20.29      7.33 o 
  -8   2   2        0.27        5.77      5.75 o 
  -7   2   2        3.79        8.60      8.60 o 
  -6   2   2       42.52       43.25      8.15 o 
  -5   2   2       71.56       62.54      8.42 o 
  -4   2   2     1405.85     1397.91     36.72 o 
  -3   2   2     1535.89     1652.23     40.98 o 
  -2   2   2     2344.08     2642.27     61.35 o 
  -1   2   2      238.78      252.22      8.81 o 
   0   2   2       72.45       99.01      5.07 o 
   1   2   2      593.61      633.65     20.55 o 
   2   2   2     7778.53     7856.66    217.94 o 
   3   2   2       70.69       49.74      6.29 o 
   4   2   2      994.68     1043.28     36.29 o 
   5   2   2       46.18       34.05      7.39 o 
   6   2   2       47.20       67.28     10.19 o 
   7   2   2       75.04       91.59     11.87 o 
   8   2   2      188.95      189.22     16.06 o 
  -8   3   2      486.18      455.82     33.79 o 
  -7   3   2      350.49      338.89     20.16 o 
  -6   3   2     6300.52     6028.47    166.34 o 
  -5   3   2      411.63      468.47     21.49 o 
  -4   3   2    14732.94    15726.38    348.30 o 
  -3   3   2       19.13       41.02     10.23 o 
  -2   3   2     4569.43     4835.81    110.06 o 
  -1   3   2    16903.18    17375.94    643.50 o 
   0   3   2     1761.91     1771.74     66.90 o 
   1   3   2    22755.96    19209.01    822.02 o 
   2   3   2       64.50       74.07      6.68 o 
   3   3   2    33739.79    32233.46   1449.24 o 
   4   3   2       23.95       26.49      6.35 o 
   5   3   2     3460.97     3513.99    101.55 o 
   6   3   2      776.53      731.34     31.88 o 
   7   3   2        2.18       10.04      4.63 o 
   8   3   2      350.31      344.07     22.11 o 
  -8   4   2      594.35      579.12     39.37 o 
  -7   4   2     2770.93     2731.71    102.11 o 
  -6   4   2      292.76      290.27     17.54 o 
  -5   4   2      159.23      158.20     16.49 o 
  -4   4   2      187.91      233.26     13.48 o 
  -3   4   2     8912.24     9456.65    244.60 o 
  -2   4   2    26885.76    29775.19   1272.61 o 
  -1   4   2    23267.27    23524.25    734.53 o 
   0   4   2     2800.60     2663.67     97.45 o 
   1   4   2     9976.65     9689.17    280.65 o 
   2   4   2      142.38      223.32     12.22 o 
   3   4   2      108.12      151.53     10.88 o 
   4   4   2     8396.60     8315.73    220.21 o 
   5   4   2      255.63      252.14     16.07 o 
   6   4   2     4059.01     3971.01    116.44 o 
   7   4   2       22.18       45.19      8.63 o 
   8   4   2     1876.51     1749.60     64.78 o 
  -8   5   2      225.24      260.05     24.57 o 
  -7   5   2      177.79      174.65     20.17 o 
  -6   5   2     3336.00     3149.79    134.08 o 
  -5   5   2      256.19      254.37     15.56 o 
  -4   5   2    18478.98    18966.19    617.98 o 
  -3   5   2     1595.79     1698.84     52.59 o 
  -2   5   2    25727.73    27106.13   1163.53 o 
  -1   5   2     4410.98     3946.85     96.47 o 
   0   5   2     5487.68     5297.24    153.65 o 
   1   5   2    27733.12    22420.71    705.29 o 
   2   5   2     1238.66     1381.90     65.64 o 
   3   5   2     9756.20     9793.18    256.76 o 
   4   5   2      350.38      410.87     20.98 o 
   5   5   2     3877.82     3789.57    110.34 o 
   6   5   2      280.48      292.18     18.64 o 
   7   5   2       54.42       83.11     11.98 o 
   8   5   2     1028.08      974.49     43.64 o 
  -8   6   2        0.34       14.27      6.91 o 
  -7   6   2      249.49      237.65     22.37 o 
  -6   6   2      189.41      182.46     18.26 o 
  -5   6   2      649.38      624.56     27.62 o 
  -4   6   2       13.38       16.67      6.51 o 
  -3   6   2      163.82      203.16     13.15 o 
  -2   6   2      124.30      166.70     10.80 o 
  -1   6   2       38.40       31.04      5.95 o 
   0   6   2     1719.22     1814.35     77.11 o 
   1   6   2     1377.80     1576.29     96.16 o 
   2   6   2      454.15      434.92     33.45 o 
   3   6   2     1422.19     1503.67     60.89 o 
   4   6   2      710.04      690.36     36.78 o 
   5   6   2      306.21      345.09     20.25 o 
   6   6   2       78.09       91.48     12.31 o 
   7   6   2       91.00      117.31     14.38 o 
  -7   7   2        7.78       23.84      8.06 o 
  -6   7   2     1607.81     1662.73     74.27 o 
  -5   7   2        0.32       19.69      5.59 o 
  -4   7   2     4521.14     4687.99    132.54 o 
  -3   7   2      325.07      411.29     21.17 o 
  -2   7   2     5053.51     5098.88    125.24 o 
  -1   7   2     1747.17     1710.29     53.28 o 
   0   7   2     1008.47     1066.01     57.64 o 
   1   7   2    10503.68    10127.36    234.51 o 
   2   7   2      551.69      582.43     27.93 o 
   3   7   2     9252.76     9565.26    313.76 o 
   4   7   2       45.84       64.61      9.65 o 
   5   7   2      288.73      312.44     19.72 o 
   6   7   2      298.97      307.29     21.86 o 
   7   7   2      173.30      198.59     16.11 o 
  -7   8   2     1260.18     1339.59     67.82 o 
  -6   8   2      345.12      361.97     28.32 o 
  -5   8   2      417.74      478.33     32.16 o 
  -4   8   2      274.08      299.46     18.56 o 
  -3   8   2      235.80      266.72     17.58 o 
  -2   8   2     3721.19     3690.04    110.46 o 
  -1   8   2     6670.01     6077.80    149.00 o 
   0   8   2     2993.81     2809.06    120.20 o 
   1   8   2    11134.38    10496.34    245.12 o 
   2   8   2        5.82       15.08      6.42 o 
   3   8   2       78.39      113.52     15.83 o 
   4   8   2     1995.70     2102.95     70.34 o 
   5   8   2      398.83      418.72     24.13 o 
   6   8   2     2055.99     2200.47     76.27 o 
   7   8   2      154.12      170.01     15.78 o 
  -7   9   2       38.97       73.44     18.70 o 
  -6   9   2     1640.80     1834.48     82.97 o 
  -5   9   2       21.61       50.03     11.81 o 
  -4   9   2     7043.25     7393.01    209.20 o 
  -3   9   2     1263.45     1251.23     49.43 o 
  -2   9   2     4787.81     4725.40    135.48 o 
  -1   9   2     2106.42     1724.45     80.23 o 
   0   9   2      553.95      458.03     26.99 o 
   1   9   2     9150.85     7462.96    356.11 o 
   2   9   2      325.16      359.66     52.46 o 
   4   9   2        0.79        9.91      4.98 o 
   5   9   2     1267.11     1366.43     53.51 o 
   6   9   2      472.48      520.54     29.07 o 
  -6  10   2       28.38      122.25     40.20 o 
  -5  10   2       63.32       89.23     13.82 o 
  -4  10   2       44.34       74.31     13.77 o 
  -3  10   2      199.48      237.48     19.44 o 
  -2  10   2       29.18       49.45      8.44 o 
  -1  10   2       38.96       40.55     10.30 o 
   0  10   2       21.13       36.92      7.87 o 
   1  10   2     3504.00     3210.24    105.79 o 
   2  10   2        0.61       13.42      7.32 o 
   3  10   2       99.37      128.93     13.83 o 
   4  10   2      381.43      444.17     38.04 o 
   5  10   2      164.34      207.19     17.26 o 
   6  10   2      138.84      210.40     39.58 o 
  -5  11   2       33.52       55.96     13.76 o 
  -4  11   2     2406.72     2603.63    113.92 o 
  -3  11   2      352.49      388.52     51.72 o 
  -2  11   2     1360.40     1404.65     74.06 o 
  -1  11   2     1309.56     1276.29     55.84 o 
   0  11   2       71.99       89.27     13.94 o 
   1  11   2      749.81      702.36     37.16 o 
   2  11   2        9.24       11.51      5.88 o 
   3  11   2      999.11     1124.60     79.22 o 
   4  11   2       20.21       28.61      8.98 o 
   5  11   2      200.85      225.45     27.12 o 
  -5  12   2       64.32       97.35     18.31 o 
  -4  12   2      214.62      265.09     26.42 o 
  -3  12   2      133.82      157.26     25.17 o 
  -2  12   2      746.71      837.15    119.92 o 
  -1  12   2     2060.24     1968.17    100.43 o 
   0  12   2      298.37      301.31     23.04 o 
   1  12   2     2306.60     2176.33     97.86 o 
   2  12   2      388.25      355.82     30.53 o 
   3  12   2      174.62      201.90     21.12 o 
   4  12   2      723.85      777.37     44.48 o 
  -4  13   2     1180.68     1369.17     74.39 o 
  -3  13   2      121.35      156.53     23.25 o 
  -2  13   2     1486.31     1575.19     84.86 o 
  -1  13   2      257.45      314.83     44.35 o 
   0  13   2      350.41      392.27     27.34 o 
   1  13   2     2288.11     2103.68     81.45 o 
   2  13   2        0.44       12.79      6.47 o 
   3  13   2     1577.48     1696.27     71.38 o 
  -2  14   2        1.52       15.48      9.89 o 
  -1  14   2        3.22       18.49      9.67 o 
   0  14   2        7.63       10.63      6.79 o 
   1  14   2       27.32       38.92      8.84 o 
   2  14   2       15.42       20.93     10.53 o 
  -9   1   3        1.89       28.52      8.47 o 
  -8   1   3        3.45       28.08      9.19 o 
  -7   1   3     2118.80     1950.89    136.74 o 
  -6   1   3        2.87        9.68      8.60 o 
  -5   1   3     9137.14     9516.74    246.89 o 
  -4   1   3     1926.07     1963.93     57.01 o 
  -3   1   3     8987.95     9268.58    237.00 o 
  -2   1   3     8212.47     9882.18    250.80 o 
  -1   1   3      304.08      305.63     14.40 o 
   0   1   3     8723.90    10183.37    360.24 o 
   1   1   3     9169.50     8774.48    283.86 o 
   2   1   3    30361.32    29397.95    930.97 o 
   3   1   3      408.18      319.12     12.90 o 
   4   1   3      301.05      254.97     12.56 o 
   5   1   3       33.25       31.46      6.03 o 
   6   1   3      373.99      326.62     16.45 o 
   7   1   3      237.75      230.09     20.69 o 
   8   1   3     1201.57     1007.02     45.27 o 
  -9   2   3      984.96     1011.34     58.54 o 
  -8   2   3      220.56      239.81     31.00 o 
  -7   2   3     3440.10     3252.43    118.61 o 
  -6   2   3       84.32       72.26     12.77 o 
  -5   2   3     2133.03     2102.75     75.92 o 
  -4   2   3     7686.61     7897.70    178.17 o 
  -3   2   3        0.09       28.28      6.81 o 
  -2   2   3    74521.99    85450.13   2622.91 o 
  -1   2   3      492.72      578.19     17.01 o 
   1   2   3       21.10       28.34      3.83 o 
   2   2   3    26067.61    25405.42   1132.25 o 
   3   2   3    24013.68    23740.51    756.49 o 
   4   2   3      413.34      359.87     15.48 o 
   5   2   3    19975.59    18963.96    598.15 o 
   6   2   3       13.79       26.19      8.91 o 
   7   2   3     7366.82     7002.61    195.08 o 
   8   2   3      111.72      131.76     16.47 o 
  -8   3   3      316.52      310.85     27.07 o 
  -7   3   3     1658.89     1592.85     56.30 o 
  -6   3   3      145.93      147.20     18.16 o 
  -5   3   3     7670.31     8244.00    267.02 o 
  -4   3   3       79.31       98.80      7.35 o 
  -3   3   3     6760.14     7094.67    160.50 o 
  -2   3   3     3173.56     3409.01     83.32 o 
  -1   3   3    12410.06    12906.76    290.88 o 
   0   3   3     7041.86     6681.04    208.31 o 
   1   3   3     2561.99     2752.27     90.54 o 
   2   3   3    16765.23    14944.12    467.91 o 
   3   3   3     2828.28     2760.25     78.85 o 
   4   3   3     1835.42     1885.16     58.79 o 
   5   3   3       74.50       68.10      9.70 o 
   6   3   3       94.69      103.91     11.52 o 
   7   3   3      420.21      432.28     24.31 o 
   8   3   3       91.90       90.29     12.65 o 
  -8   4   3        9.74       31.34      8.93 o 
  -7   4   3      132.71      156.76     19.05 o 
  -6   4   3      173.36      187.45     13.52 o 
  -5   4   3       41.24       64.76      7.56 o 
  -4   4   3        1.59       12.67      3.29 o 
  -3   4   3        0.07       11.26      2.71 o 
  -2   4   3     2180.58     2226.79     56.35 o 
  -1   4   3      138.21      177.55     10.45 o 
   0   4   3     4206.57     4063.74    222.93 o 
   1   4   3       45.16       79.24     12.19 o 
   2   4   3       59.25       93.27      9.70 o 
   3   4   3     1156.46     1227.51     40.96 o 
   4   4   3      175.87      143.78     11.99 o 
   5   4   3       29.42       29.18      6.85 o 
   6   4   3       12.69       25.65      6.86 o 
   7   4   3       13.51       14.74      5.02 o 
   8   4   3      249.99      205.69     17.12 o 
  -8   5   3        0.24       19.05      7.75 o 
  -7   5   3      655.23      654.33     40.26 o 
  -6   5   3        5.02       31.56     12.68 o 
  -5   5   3     4483.34     4665.12    229.73 o 
  -4   5   3     2113.15     2193.74     66.26 o 
  -3   5   3    15210.44    17043.72    532.35 o 
  -2   5   3       40.14       67.72      7.95 o 
  -1   5   3      781.72      735.45     24.53 o 
   0   5   3     1213.78      942.79     52.08 o 
   1   5   3      203.75      211.67     15.65 o 
   2   5   3    15083.90    15145.35    389.58 o 
   3   5   3     1455.91     1490.52     49.11 o 
   5   5   3      302.66      299.32     18.21 o 
   6   5   3       17.19       33.74      7.61 o 
   7   5   3      216.95      222.16     16.94 o 
  -8   6   3      270.91      286.29     26.03 o 
  -7   6   3     2581.10     2641.71    107.81 o 
  -6   6   3      148.53      162.89     20.19 o 
  -5   6   3     2195.84     2173.44     68.61 o 
  -4   6   3     6500.36     6737.07    181.42 o 
  -3   6   3      313.26      408.23     19.20 o 
  -2   6   3    27430.91    26911.53    844.13 o 
  -1   6   3       55.12       94.39      8.23 o 
   0   6   3    22291.70    17869.98    553.97 o 
   1   6   3     4235.19     4001.30    146.09 o 
   2   6   3     8520.07     8515.68    226.09 o 
   3   6   3     6956.40     7192.04    237.65 o 
   4   6   3        0.18       26.56      6.91 o 
   5   6   3    15200.77    15538.14    405.90 o 
   6   6   3        0.39       15.71      5.33 o 
   7   6   3     1688.60     1760.72     65.05 o 
  -8   7   3       67.58      119.37     19.61 o 
  -7   7   3     1661.96     1730.31    100.62 o 
  -6   7   3        5.81       19.55      8.50 o 
  -5   7   3     4419.05     4772.51    167.37 o 
  -4   7   3      113.04      180.66     32.13 o 
  -3   7   3     4984.62     4930.12    260.83 o 
  -2   7   3     1254.06     1229.81     39.10 o 
  -1   7   3       61.88       83.54     10.49 o 
   0   7   3     8463.58     8035.13    222.38 o 
   1   7   3     2970.83     2728.81    108.87 o 
   2   7   3     4799.11     4540.60    175.22 o 
   3   7   3     2322.81     2437.47     76.53 o 
   4   7   3      893.86      945.72     49.89 o 
   5   7   3     1975.69     2071.90     98.17 o 
   6   7   3        1.09       16.53      5.67 o 
   7   7   3      136.02      179.45     17.96 o 
  -7   8   3       31.58       67.71     19.56 o 
  -6   8   3       71.42       94.55     16.35 o 
  -5   8   3       12.08       24.59      8.59 o 
  -4   8   3       77.68      112.32     19.88 o 
  -3   8   3      257.48      246.58     14.69 o 
  -2   8   3      277.06      273.69     21.55 o 
  -1   8   3      188.07      166.73     22.89 o 
   0   8   3      148.23      132.71     23.02 o 
   1   8   3     2081.51     2001.40     70.48 o 
   2   8   3      633.54      656.33     56.00 o 
   3   8   3      142.69      163.20     22.44 o 
   4   8   3      129.97      179.26     22.68 o 
   5   8   3        0.55       25.32      9.01 o 
   6   8   3        3.48       18.75      5.67 o 
   7   8   3        2.71       26.75     10.66 o 
  -7   9   3      161.26      225.47     22.96 o 
  -6   9   3      133.87      165.98     30.33 o 
  -5   9   3      746.87      828.17     46.55 o 
  -4   9   3      562.59      587.05     51.53 o 
  -3   9   3      990.79     1105.48     45.29 o 
  -2   9   3       76.86       95.63     10.62 o 
  -1   9   3      182.96      210.17     21.70 o 
   0   9   3      385.96      415.38     38.96 o 
   1   9   3     2246.57     2058.38    141.61 o 
   2   9   3     3588.60     3738.58    200.51 o 
   3   9   3     1654.04     1671.42    115.24 o 
   4   9   3      207.00      261.32     18.37 o 
   5   9   3       71.52       94.93     13.08 o 
   6   9   3       26.97       51.05      9.54 o 
  -6  10   3      154.51      186.40     36.36 o 
  -5  10   3      204.87      215.40     25.88 o 
  -4  10   3      848.45      929.12     55.45 o 
  -3  10   3      149.09      131.47     20.65 o 
  -2  10   3     6288.18     5709.73    208.21 o 
  -1  10   3      197.36      162.81     17.79 o 
   0  10   3    11165.09     9177.09    318.11 o 
   1  10   3     1747.50     1690.86     65.58 o 
   2  10   3     1528.47     1580.69    101.66 o 
   3  10   3     1988.20     1923.10    153.12 o 
   4  10   3        1.02        5.25      6.97 o 
   5  10   3     1641.85     1791.67     86.95 o 
   6  10   3       92.57      107.89     18.81 o 
  -5  11   3     4600.36     4936.60    194.30 o 
  -4  11   3       21.15       52.00     13.64 o 
  -3  11   3      827.96      815.37     99.68 o 
  -2  11   3      784.53      739.50     46.90 o 
  -1  11   3      130.02      128.55     16.64 o 
   0  11   3     1460.06     1348.93     56.99 o 
   1  11   3        1.67        6.70      7.54 o 
   2  11   3     3078.57     2781.25     97.75 o 
   3  11   3      660.51      686.12     38.41 o 
   4  11   3      407.31      394.04     33.51 o 
   5  11   3      115.75      181.61     25.98 o 
  -5  12   3        1.99       18.00     13.11 o 
  -4  12   3      413.66      447.12     39.66 o 
  -3  12   3       16.73       23.94     20.42 o 
  -2  12   3      232.24      216.51     24.89 o 
  -1  12   3       32.29       43.81     31.17 o 
   0  12   3        0.56       13.07      5.65 o 
   1  12   3      509.76      467.66     29.93 o 
   2  12   3       38.17       60.98     12.14 o 
   3  12   3       18.17       17.83      7.86 o 
   4  12   3        0.37        5.35      6.33 o 
  -4  13   3        0.39       19.91      7.13 o 
  -3  13   3      279.48      316.36     29.00 o 
  -2  13   3        2.13       19.63     18.49 o 
  -1  13   3       20.69       27.76     10.32 o 
   0  13   3      903.78      885.20     55.58 o 
   1  13   3       63.99      106.61     15.89 o 
   2  13   3      426.13      465.26     31.08 o 
   3  13   3      262.28      325.05     25.42 o 
  -2  14   3     2160.83     2313.39    211.93 o 
  -1  14   3      320.17      355.60     31.87 o 
   0  14   3     1697.29     1728.30     87.81 o 
   1  14   3       62.10       99.72     19.47 o 
  -9   0   4       12.24       22.36      9.89 o 
  -8   0   4     5213.54     4839.99    240.35 o 
  -7   0   4      220.19      205.83     26.27 o 
  -6   0   4     7068.18     7041.95    324.23 o 
  -5   0   4    13797.05    14460.92    456.56 o 
  -4   0   4        7.39       28.81      6.28 o 
  -3   0   4    44196.25    50942.86   3219.71 o 
   0   0   4        7.69       17.56      2.71 o 
   1   0   4    19445.09    21302.74    952.48 o 
   2   0   4     7917.18     7981.15    207.24 o 
   3   0   4      417.10      322.03     18.95 o 
   4   0   4    12997.28    13506.19    468.37 o 
   5   0   4      792.92      691.95     35.79 o 
   6   0   4     4712.03     4464.67    159.16 o 
   7   0   4      211.30      181.22     18.19 o 
   8   0   4      459.27      478.57     51.31 o 
  -9   1   4        1.14        7.51      5.56 o 
  -8   1   4      427.80      432.77     36.00 o 
  -7   1   4      223.55      217.05     19.12 o 
  -6   1   4     2950.70     2877.99    103.80 o 
  -5   1   4     2820.14     2776.92     79.66 o 
  -4   1   4     4465.52     4810.45    128.54 o 
  -3   1   4     2172.28     2278.73     63.83 o 
  -2   1   4    12207.92    13555.83    342.66 o 
  -1   1   4     2511.73     3149.84     65.41 o 
   0   1   4     6526.15     7361.17    147.55 o 
   1   1   4     3343.69     3693.90     75.83 o 
   2   1   4    30748.33    30435.45    961.31 o 
   3   1   4     1920.73     2095.54     53.32 o 
   4   1   4     6939.71     6887.71    159.64 o 
   5   1   4      304.32      288.72     16.95 o 
   6   1   4      222.87      211.69     13.35 o 
   7   1   4     1184.45      998.33     42.67 o 
   8   1   4       88.13      104.10     17.14 o 
  -9   2   4        1.00       14.45      7.53 o 
  -8   2   4        1.17       18.74     10.32 o 
  -7   2   4       39.72       49.19     10.73 o 
  -6   2   4      108.14       93.32     14.52 o 
  -5   2   4       28.29       40.55      6.51 o 
  -4   2   4      334.89      319.99     15.37 o 
  -3   2   4      659.85      756.27     34.30 o 
  -2   2   4      703.99      803.81     22.93 o 
  -1   2   4       15.59       21.93      4.24 o 
   0   2   4     1894.49     1952.71     48.89 o 
   1   2   4     1000.31     1079.85     34.19 o 
   2   2   4      102.76      111.57      5.61 o 
   3   2   4      104.24      102.64      7.50 o 
   4   2   4       73.19       67.26      7.54 o 
   5   2   4      143.20      158.23     10.68 o 
   6   2   4        9.11       28.93      6.67 o 
   7   2   4        3.15        8.90      5.16 o 
   8   2   4       30.37       31.67      7.33 o 
  -8   3   4      601.45      515.04     36.49 o 
  -7   3   4       40.41       51.48     18.06 o 
  -6   3   4     1336.60     1305.39     44.64 o 
  -5   3   4      739.08      741.31     23.65 o 
  -4   3   4     3891.95     4073.44     95.81 o 
  -3   3   4      702.69      690.06     20.30 o 
  -2   3   4      162.65      179.43      7.90 o 
  -1   3   4       92.34       74.00      3.66 o 
   1   3   4     6840.02     7477.44    194.49 o 
   2   3   4     7553.73     7266.63    190.06 o 
   3   3   4      623.23      566.58     31.51 o 
   5   3   4      397.09      358.00     19.65 o 
   6   3   4      231.99      249.39     23.76 o 
   7   3   4      550.25      530.69     27.84 o 
   8   3   4       12.16       16.30      6.36 o 
  -8   4   4     2977.07     2904.66    118.87 o 
  -7   4   4      280.11      300.02     25.32 o 
  -6   4   4     3985.26     4260.89    156.43 o 
  -5   4   4     6746.91     6903.60    160.34 o 
  -4   4   4     1087.34     1071.34     31.05 o 
  -3   4   4    36353.53    38490.81   1213.38 o 
  -2   4   4       47.72       61.66      5.68 o 
  -1   4   4    65232.11    61516.95   1903.05 o 
   0   4   4      405.02      371.82     25.07 o 
   1   4   4     7608.65     7113.54    187.56 o 
   2   4   4    11029.59    10864.95    281.58 o 
   3   4   4     1001.12     1087.62     37.88 o 
   4   4   4     9641.68     9548.07    252.28 o 
   5   4   4     1765.22     1677.05     56.72 o 
   6   4   4     7390.67     7587.95    208.60 o 
   7   4   4      197.89      191.11     15.63 o 
   8   4   4       26.23       62.27     10.37 o 
  -8   5   4      288.52      338.08     28.77 o 
  -7   5   4     1053.13      941.16     50.99 o 
  -6   5   4     1074.37     1145.33     55.16 o 
  -5   5   4     1176.36     1071.20     73.85 o 
  -4   5   4      930.86     1073.45     44.33 o 
  -3   5   4     7328.20     7848.24    161.87 o 
  -2   5   4      790.76      711.49     27.82 o 
  -1   5   4     1810.67     1972.95     61.38 o 
   0   5   4     3528.82     3214.54    120.64 o 
   1   5   4       24.50       69.10     11.22 o 
   2   5   4    14970.05    14664.37    377.82 o 
   3   5   4      119.71      127.91     15.13 o 
   4   5   4     4334.12     4350.02    123.88 o 
   5   5   4      551.34      527.48     25.91 o 
   6   5   4        2.99       20.56      5.67 o 
   7   5   4      893.59      903.09     40.48 o 
  -8   6   4       30.11       56.16     18.70 o 
  -7   6   4       11.91       51.03     12.42 o 
  -6   6   4      147.05      174.08     18.14 o 
  -5   6   4       99.01       89.70     18.07 o 
  -4   6   4       14.40       28.88      5.44 o 
  -3   6   4        6.08       20.11      7.94 o 
  -2   6   4        0.95       14.22      7.02 o 
  -1   6   4     1309.22     1392.56     62.03 o 
   0   6   4       49.57       61.07     11.56 o 
   1   6   4      357.44      364.51     23.54 o 
   2   6   4      152.06      163.50     12.23 o 
   4   6   4        7.93       24.72      6.82 o 
   5   6   4      259.59      282.91     18.46 o 
   6   6   4        2.07       20.84      5.83 o 
   7   6   4        4.97       25.00      6.13 o 
  -8   7   4       37.70       80.72     15.96 o 
  -7   7   4       24.56       38.53     11.14 o 
  -6   7   4      666.03      683.95     40.67 o 
  -5   7   4      467.65      487.33     31.38 o 
  -4   7   4     1043.15     1136.51     45.21 o 
  -3   7   4       50.03       64.29      7.48 o 
  -2   7   4      150.88      169.92     19.10 o 
  -1   7   4       31.12       34.70      6.04 o 
   0   7   4     3049.38     2771.09     88.37 o 
   1   7   4      834.17      832.31     58.09 o 
   2   7   4     2210.21     1870.80    111.55 o 
   3   7   4       48.81       80.45     10.56 o 
   4   7   4      617.54      696.33     42.29 o 
   5   7   4       71.72       89.86     12.01 o 
   6   7   4       89.05      109.84     13.95 o 
   7   7   4      209.93      235.08     18.96 o 
  -7   8   4      192.34      204.35     21.46 o 
  -6   8   4     1623.13     1806.89     80.57 o 
  -5   8   4     3675.65     3967.34    145.13 o 
  -4   8   4      158.60      198.47     16.49 o 
  -3   8   4    13485.14    13124.43    347.60 o 
  -2   8   4      500.65      470.21     23.97 o 
  -1   8   4    20765.73    16710.44    794.59 o 
   0   8   4       87.71      100.37     18.07 o 
   2   8   4     4215.76     3899.22    149.33 o 
   3   8   4       11.95       31.64      7.23 o 
   4   8   4     4422.49     4785.92    153.34 o 
   5   8   4      222.99      231.29     17.23 o 
   6   8   4     2125.56     2255.34     78.63 o 
  -7   9   4      247.11      253.59     34.87 o 
  -6   9   4      474.43      558.90     55.63 o 
  -5   9   4     1974.40     2060.63     97.91 o 
  -4   9   4      109.32      181.35     23.15 o 
  -3   9   4     2542.99     2387.09    102.91 o 
  -2   9   4       98.55       82.47     12.75 o 
  -1   9   4      153.36      161.19     16.96 o 
   0   9   4     1795.34     1625.67     62.04 o 
   1   9   4      597.17      528.87     36.74 o 
   2   9   4     6012.34     5799.11    212.20 o 
   3   9   4       18.73       34.59     10.63 o 
   4   9   4     1130.32     1173.80     96.65 o 
   5   9   4     1663.34     1793.83     86.38 o 
   6   9   4      134.16      144.09     23.12 o 
  -6  10   4       19.72       40.15     12.36 o 
  -5  10   4        6.08       39.30     19.78 o 
  -4  10   4        5.76       16.75     13.11 o 
  -3  10   4      316.36      320.83     28.76 o 
  -2  10   4      115.61      112.85     19.62 o 
  -1  10   4     1659.65     1485.64     67.47 o 
   0  10   4        1.69       19.29      7.06 o 
   1  10   4       82.93       98.78     14.66 o 
   2  10   4      412.97      383.89     25.98 o 
   3  10   4        1.28       19.88      7.58 o 
   4  10   4       92.30      134.57     22.41 o 
   5  10   4       18.56       30.10     10.34 o 
  -5  11   4     1009.39     1075.01     65.39 o 
  -4  11   4      146.75      195.54     27.76 o 
  -3  11   4      135.03      157.22     23.52 o 
  -2  11   4       13.74       13.61     13.33 o 
  -1  11   4       39.35       51.57     14.44 o 
   0  11   4      181.74      214.68     19.72 o 
   1  11   4      765.32      792.12     40.68 o 
   2  11   4     1028.61     1084.61     50.55 o 
   3  11   4      131.63      165.56     25.64 o 
   4  11   4      477.33      455.73     37.55 o 
   5  11   4        5.97       21.58     14.83 o 
  -5  12   4      211.86      309.17     30.39 o 
  -4  12   4        3.16       19.08      7.22 o 
  -3  12   4     2448.64     2569.21    140.04 o 
  -2  12   4       45.45       62.02     14.33 o 
  -1  12   4     4510.69     4188.58    166.71 o 
   0  12   4       27.42       38.09     12.85 o 
   1  12   4     1256.10     1236.87     55.58 o 
   2  12   4      381.46      380.83     27.34 o 
   3  12   4       46.22       58.51     12.30 o 
   4  12   4     1630.11     1799.51     91.63 o 
  -3  13   4      383.49      398.10     34.24 o 
  -2  13   4      212.96      203.20     25.16 o 
  -1  13   4        0.17       20.88      9.67 o 
   0  13   4      944.38     1004.77     61.59 o 
   1  13   4        6.10       35.12      8.94 o 
   2  13   4     1344.75     1448.01     64.18 o 
   3  13   4       11.18       14.52      7.12 o 
  -1  14   4      284.89      281.69     28.12 o 
   0  14   4        3.43       15.92     16.77 o 
   1  14   4       19.45       19.83      9.37 o 
  -9   1   5       49.98       85.12     14.74 o 
  -8   1   5      417.13      370.72     26.87 o 
  -7   1   5       18.47       34.18      9.73 o 
  -6   1   5     7185.56     7243.79    194.56 o 
  -5   1   5       64.17       75.54      8.22 o 
  -4   1   5    29218.45    32385.47    813.36 o 
  -3   1   5     2079.46     2353.30     66.32 o 
  -2   1   5    10192.53    11411.78    227.75 o 
  -1   1   5    40025.50    36792.89   1567.87 o 
   0   1   5        1.49       12.02      3.70 o 
   1   1   5    42985.27    45412.97   2703.53 o 
   2   1   5     1804.54     1864.12     38.11 o 
   3   1   5    19045.55    19769.75    423.15 o 
   4   1   5      204.28      130.75     19.40 o 
   5   1   5      537.15      541.59     21.90 o 
   6   1   5     2422.62     2179.87     62.22 o 
   7   1   5       21.01       21.70      5.42 o 
   8   1   5     1108.21      928.49     43.26 o 
  -9   2   5     1344.78     1340.71     94.06 o 
  -8   2   5        1.81       12.42      6.06 o 
  -7   2   5     1939.31     1897.49     98.14 o 
  -6   2   5      820.93      843.74     40.76 o 
  -5   2   5       68.17       75.73     10.64 o 
  -4   2   5    17527.84    18972.89    480.70 o 
  -3   2   5     5723.69     5623.54    148.04 o 
  -2   2   5    38542.53    43111.75   1330.81 o 
  -1   2   5    10977.83    10430.19    465.46 o 
   0   2   5     6461.69     6907.44    181.51 o 
   1   2   5     1176.10     1282.60     33.01 o 
   2   2   5    10784.49    11715.91    340.44 o 
   3   2   5     2668.32     2655.48     60.62 o 
   4   2   5     4761.26     4145.29    204.23 o 
   5   2   5     3590.46     3506.01     88.92 o 
   6   2   5     1521.42     1306.74     60.57 o 
   7   2   5       10.26       23.47      8.15 o 
   8   2   5       18.56       30.33      7.07 o 
  -8   3   5     1076.16      995.60     55.25 o 
  -7   3   5        5.89       45.18     18.06 o 
  -6   3   5     4868.04     4891.44    165.57 o 
  -5   3   5       46.72       77.13      8.37 o 
  -4   3   5    11052.58    11571.78    297.91 o 
  -3   3   5     2385.92     2584.96     73.03 o 
  -2   3   5     7528.55     7985.06    213.69 o 
  -1   3   5    22740.54    18915.73    602.23 o 
   0   3   5      276.00      237.88     16.21 o 
   1   3   5    23601.33    23049.49   1505.53 o 
   2   3   5      692.37      587.81     42.51 o 
   3   3   5    11324.07    11140.49    288.95 o 
   4   3   5     1334.29     1336.76     45.72 o 
   5   3   5      381.30      354.79     19.63 o 
   6   3   5      218.66      239.89     16.70 o 
   7   3   5      138.83      144.36     18.09 o 
  -8   4   5       30.82       28.74      9.71 o 
  -7   4   5      241.32      241.08     22.48 o 
  -6   4   5        9.33       28.08      9.79 o 
  -5   4   5        0.02        7.84      4.79 o 
  -4   4   5       22.05       39.25      6.37 o 
  -3   4   5       63.24       92.72      6.73 o 
  -2   4   5        8.10       26.65      5.80 o 
  -1   4   5     2036.69     1812.68     63.21 o 
   0   4   5      336.42      339.60     18.22 o 
   1   4   5     1869.53     2218.62     77.65 o 
   2   4   5       75.12       99.06      8.99 o 
   3   4   5     2101.92     2144.68     65.50 o 
   4   4   5        0.38       11.86      5.11 o 
   5   4   5        6.85       19.41      5.62 o 
   6   4   5     1196.25     1119.01     44.41 o 
   7   4   5        0.04        5.67      4.74 o 
  -8   5   5      339.12      374.57     30.76 o 
  -7   5   5       80.30       99.79     16.72 o 
  -6   5   5     5380.18     5441.03    232.39 o 
  -5   5   5       11.45       32.79      8.84 o 
  -4   5   5     3538.36     3571.51    101.80 o 
  -3   5   5     3274.78     3129.28     79.07 o 
  -2   5   5     2815.44     2888.06     72.94 o 
   0   5   5       16.80       22.47      9.41 o 
   1   5   5    19934.83    19509.33    649.58 o 
   2   5   5       56.95       91.67      8.95 o 
   4   5   5       26.17       40.30      7.97 o 
   5   5   5       49.30       71.65     10.47 o 
   6   5   5     1262.85     1190.51     46.92 o 
   7   5   5      123.39      124.89     14.66 o 
  -8   6   5        0.02        8.69     17.20 o 
  -7   6   5     1541.55     1509.41    117.73 o 
  -6   6   5      193.45      275.31     24.97 o 
  -5   6   5       92.52       81.25     24.31 o 
  -4   6   5     4953.27     5090.23    145.61 o 
  -3   6   5      665.68      606.74     30.18 o 
  -2   6   5    10034.90     9655.65    297.11 o 
  -1   6   5     9781.12     9329.30    773.16 o 
   0   6   5     7278.41     6500.89    227.48 o 
   1   6   5       18.93       50.42     10.51 o 
   2   6   5      395.96      382.71     19.53 o 
   3   6   5     4095.55     4388.04    124.88 o 
   4   6   5     3248.25     3290.74     99.14 o 
   5   6   5     1042.16     1089.75     50.97 o 
   6   6   5     2055.33     2109.34     72.94 o 
   7   6   5      109.23      147.27     15.26 o 
  -7   7   5       45.06       79.36     15.33 o 
  -6   7   5     2537.05     2621.43    105.05 o 
  -5   7   5      181.84      131.92     41.97 o 
  -4   7   5     5006.44     5146.32    148.82 o 
  -3   7   5     1007.85     1028.45     40.22 o 
  -1   7   5     8447.18     7608.74    565.22 o 
   0   7   5        8.92       26.11      5.58 o 
   2   7   5        0.33       37.19     41.05 o 
   3   7   5    12958.55    12969.45    340.71 o 
   4   7   5      751.22      731.00     33.14 o 
   5   7   5      542.77      620.05     47.07 o 
   6   7   5     2123.73     2189.36     76.61 o 
   7   7   5       46.23       71.40     14.36 o 
  -7   8   5       34.60       60.20     21.93 o 
  -6   8   5      140.68      213.86     37.01 o 
  -5   8   5       81.79      108.00     20.14 o 
  -4   8   5       60.48      120.41     20.21 o 
  -3   8   5      132.72      149.81     22.46 o 
  -2   8   5      111.55       85.52     17.09 o 
  -1   8   5      542.26      507.87     35.65 o 
   0   8   5        7.55       14.63      5.74 o 
   1   8   5       86.35       86.37     17.85 o 
   2   8   5       83.14      101.94     18.49 o 
   3   8   5       65.40       81.91     17.17 o 
   4   8   5      181.08      166.80     23.27 o 
   5   8   5       16.40       36.29     10.76 o 
   6   8   5      241.01      238.21     31.00 o 
  -7   9   5        5.60        7.38      6.59 o 
  -6   9   5     1371.41     1513.76    122.33 o 
  -5   9   5      155.74      226.25     26.85 o 
  -4   9   5     1800.93     1775.35     85.73 o 
  -3   9   5      226.25      201.78     24.20 o 
  -2   9   5     1171.88     1031.43     58.21 o 
  -1   9   5     3788.13     3340.80    154.62 o 
   0   9   5      325.04      298.98     21.57 o 
   1   9   5     5323.56     4985.69    151.65 o 
   2   9   5        0.83        5.16      7.60 o 
   3   9   5     2366.45     2299.46    102.31 o 
   4   9   5      423.09      413.56     33.95 o 
   5   9   5      234.64      232.42     24.94 o 
   6   9   5      397.10      438.84     36.55 o 
  -6  10   5        5.27       38.40     12.15 o 
  -5  10   5      139.15      192.62     25.00 o 
  -4  10   5     3120.10     3192.05    134.12 o 
  -3  10   5      895.22      876.79     60.37 o 
  -2  10   5     2742.20     2473.85    108.89 o 
  -1  10   5        2.96       14.48     12.90 o 
   0  10   5      748.60      707.44     36.89 o 
   1  10   5       13.98       25.24      6.46 o 
   2  10   5       24.75       39.09     11.98 o 
   3  10   5     1261.01     1322.55     71.14 o 
   4  10   5     1229.73     1290.45     70.96 o 
   5  10   5      558.66      597.37     44.54 o 
  -5  11   5      257.35      291.10     31.94 o 
  -4  11   5     1005.59      972.00     60.12 o 
  -3  11   5      288.37      340.30     31.21 o 
  -2  11   5      154.78      205.93     27.87 o 
  -1  11   5      895.92      849.39     53.65 o 
   0  11   5        4.27        6.69      7.58 o 
   1  11   5     4317.54     4126.84    133.27 o 
   2  11   5       80.24       84.59     15.44 o 
   3  11   5     1890.22     1980.39    121.69 o 
   4  11   5      208.52      243.39     27.91 o 
  -4  12   5      202.77      210.99     28.19 o 
  -3  12   5        5.53       26.47      8.56 o 
  -2  12   5        6.78       23.73     10.32 o 
  -1  12   5        9.28       36.46     11.37 o 
   0  12   5      397.76      362.32     33.06 o 
   1  12   5      468.29      465.15     30.30 o 
   2  12   5        0.06       14.93      6.52 o 
   3  12   5        6.58       12.31      5.20 o 
   4  12   5        3.43        9.17      7.58 o 
  -3  13   5       20.16       30.47     19.56 o 
  -2  13   5       44.64       78.66     21.72 o 
  -1  13   5       72.38      145.55     24.18 o 
   0  13   5      328.42      347.03     32.48 o 
   1  13   5      591.16      634.11     85.87 o 
   2  13   5       24.01       48.29      9.42 o 
  -1  14   5       45.24       84.46     32.90 o 
   0  14   5      274.35      297.41     29.72 o 
  -9   0   6      538.67      442.97     44.00 o 
  -8   0   6       65.87      116.12     23.65 o 
  -7   0   6      201.08      207.09     26.26 o 
  -6   0   6      709.42      624.48     32.85 o 
  -5   0   6      170.36      204.29     27.99 o 
  -4   0   6     1446.46     1307.57     52.19 o 
  -3   0   6    11780.25    12922.17    407.35 o 
  -2   0   6    32314.74    32793.34   1401.33 o 
  -1   0   6     2320.94     2620.54    100.37 o 
   0   0   6     7210.38     7662.41    200.63 o 
   1   0   6     4935.45     4920.04    131.32 o 
   2   0   6       13.50       50.14     29.67 o 
   3   0   6    25863.20    25473.55    695.87 o 
   4   0   6     4222.68     4094.87    141.73 o 
   5   0   6     6148.39     5694.05    194.43 o 
   6   0   6      185.98      176.16     17.05 o 
   7   0   6     1580.27     1408.17     66.63 o 
  -9   1   6      440.31      418.94     30.01 o 
  -8   1   6      242.39      207.09     29.71 o 
  -7   1   6     3567.03     3528.36    126.69 o 
  -6   1   6       69.51       67.39      7.91 o 
  -5   1   6     5791.96     6062.82    142.39 o 
  -4   1   6     2390.44     2492.99     71.92 o 
  -3   1   6     1397.21     1499.29     39.86 o 
  -2   1   6     4698.63     4929.09     93.45 o 
  -1   1   6     1043.51     1049.93     26.24 o 
   0   1   6    10601.67    11424.07    208.99 o 
   1   1   6     2846.64     3014.85     59.05 o 
   2   1   6    19301.31    20478.25    570.05 o 
   3   1   6       10.20       38.17      6.16 o 
   4   1   6        7.61       18.55      4.24 o 
   5   1   6      948.12      911.08     31.36 o 
   6   1   6      695.63      559.67     23.96 o 
   7   1   6     1113.86     1055.13     38.42 o 
  -9   2   6        0.01       13.68      5.88 o 
  -8   2   6        7.84       28.98      8.68 o 
  -7   2   6        3.14       17.58      6.71 o 
  -6   2   6      139.45      145.14     17.43 o 
  -5   2   6      357.84      356.52     18.02 o 
  -4   2   6     2691.15     2891.10     82.11 o 
  -3   2   6       14.48       27.58      6.14 o 
  -2   2   6      869.39      910.62     26.30 o 
  -1   2   6       19.40       49.57      4.44 o 
   0   2   6     3902.35     4131.00     94.29 o 
   1   2   6      573.46      695.06     17.34 o 
   2   2   6     1956.12     2250.67     46.32 o 
   3   2   6       93.71      110.28      6.53 o 
   4   2   6        2.21        6.27      3.21 o 
   5   2   6      227.55      253.72     16.47 o 
   6   2   6      312.29      295.81     16.51 o 
   7   2   6      157.52      172.62     15.67 o 
  -8   3   6       66.79       95.05     23.22 o 
  -7   3   6     2896.36     2966.62    110.18 o 
  -6   3   6      122.11      120.44     14.46 o 
  -5   3   6     3882.81     3997.19    111.79 o 
  -4   3   6        9.73       23.76      5.44 o 
  -3   3   6     3998.88     4281.46    101.92 o 
  -2   3   6      678.73      671.20     26.26 o 
  -1   3   6     1722.94     1762.39     57.18 o 
   0   3   6    15517.30    14713.50    390.72 o 
   1   3   6        5.11        5.35      1.49 o 
   2   3   6     6505.62     6583.48    183.99 o 
   3   3   6     1068.37      989.44     33.52 o 
   4   3   6     1275.42     1301.45     47.52 o 
   5   3   6        1.10        8.73      5.75 o 
   6   3   6      504.67      429.56     30.06 o 
   7   3   6     1548.50     1415.83     55.88 o 
  -8   4   6      212.07      273.45     25.61 o 
  -7   4   6      351.98      405.57     30.32 o 
  -6   4   6      804.95      669.76     55.81 o 
  -5   4   6        8.18       14.17      4.64 o 
  -4   4   6     4809.45     5099.41    123.40 o 
  -3   4   6     2079.80     1986.11     53.10 o 
  -2   4   6    24114.64    24387.96    624.05 o 
  -1   4   6      195.07      164.34     12.95 o 
   0   4   6    11423.05    10637.13    343.60 o 
   1   4   6     1861.83     1846.11     83.08 o 
   2   4   6      367.73      351.25     20.11 o 
   4   4   6     1442.12     1496.18     54.93 o 
   5   4   6     8899.33     8756.56    236.51 o 
   6   4   6       11.07       38.86      9.56 o 
   7   4   6     1340.34     1264.17     64.99 o 
  -8   5   6        3.67       34.92      9.40 o 
  -7   5   6     2206.31     2269.38     95.53 o 
  -6   5   6       39.86       59.36     12.59 o 
  -5   5   6     8231.17     8370.91    277.35 o 
  -4   5   6     2666.84     2597.10     69.32 o 
  -3   5   6     2579.25     2546.45     66.25 o 
  -2   5   6     6169.58     6143.48    160.42 o 
  -1   5   6      139.92      150.29     11.31 o 
   0   5   6    25783.74    22140.76   1509.80 o 
   1   5   6     1207.86     1155.96     56.06 o 
   2   5   6     4874.26     4942.53    184.89 o 
   3   5   6       63.56       78.53      9.91 o 
   4   5   6      736.56      800.06     39.40 o 
   5   5   6      520.96      511.01     26.02 o 
   6   5   6       76.61       89.13     12.14 o 
   7   5   6      732.45      793.74     38.97 o 
  -8   6   6       50.27       75.00     15.96 o 
  -7   6   6      166.04      175.33     20.03 o 
  -6   6   6      114.23      121.97     17.61 o 
  -5   6   6      147.27      169.61     11.97 o 
  -4   6   6      263.35      262.80     14.18 o 
  -3   6   6      191.60      206.10     11.88 o 
  -2   6   6     1278.04     1193.24     53.05 o 
  -1   6   6      211.65      170.99     13.90 o 
   0   6   6      563.57      488.39     34.55 o 
   1   6   6      338.94      288.67     25.46 o 
   2   6   6      205.28      229.79     17.51 o 
   3   6   6       69.70       95.80     21.16 o 
   4   6   6       48.92       66.56     10.38 o 
   5   6   6       95.08      132.65     18.69 o 
   6   6   6       74.74      104.80     13.60 o 
   7   6   6       11.69       34.45      8.70 o 
  -7   7   6      879.41      886.39     74.37 o 
  -6   7   6      120.95      197.49     34.85 o 
  -5   7   6     2911.29     2978.70    125.49 o 
  -4   7   6        9.27       13.92      9.18 o 
  -3   7   6      565.47      541.50     37.43 o 
  -2   7   6     2584.91     2261.62     97.26 o 
  -1   7   6      149.82      112.59     18.32 o 
   1   7   6      131.53      102.26     18.14 o 
   2   7   6     2596.67     2538.61    106.02 o 
   3   7   6     1643.94     1617.61     76.08 o 
   4   7   6      259.85      233.66     23.57 o 
   5   7   6      419.18      507.34     37.34 o 
   6   7   6       55.26       51.66     11.98 o 
  -7   8   6       19.65       34.50      9.54 o 
  -6   8   6      120.66      149.48     24.55 o 
  -5   8   6      453.71      500.58     39.24 o 
  -4   8   6     3525.32     3251.95    133.06 o 
  -3   8   6     2032.66     1917.05     87.74 o 
  -2   8   6     6763.41     5707.41    209.01 o 
  -1   8   6       38.11       49.60      9.10 o 
   0   8   6     2836.22     2693.33    144.19 o 
   1   8   6     1143.66     1038.63     58.36 o 
   2   8   6       34.62       37.40     16.34 o 
   3   8   6     3592.93     3432.25    137.92 o 
   4   8   6      199.97      227.08     33.80 o 
   5   8   6     2472.22     2622.63    114.81 o 
   6   8   6        4.56        8.21      6.67 o 
  -7   9   6     1291.54     1519.92     86.41 o 
  -6   9   6      167.38      195.90     29.16 o 
  -5   9   6     4874.92     5011.75    220.02 o 
  -4   9   6      437.75      440.95     35.67 o 
  -3   9   6     2135.60     2030.36    127.21 o 
  -2   9   6     1902.81     1709.34     82.94 o 
  -1   9   6       13.41       21.98     10.07 o 
   0   9   6    10535.22     9237.13    327.38 o 
   1   9   6       86.27       98.51     19.77 o 
   2   9   6     3725.20     3468.54    141.67 o 
   3   9   6       46.01       48.79     13.71 o 
   4   9   6     1417.18     1367.49     73.13 o 
   5   9   6       25.77       53.26     13.01 o 
  -6  10   6      138.51      160.15     26.68 o 
  -5  10   6        0.07        4.97     11.82 o 
  -4  10   6      281.10      307.75     44.15 o 
  -3  10   6       32.68       43.06     13.03 o 
  -2  10   6      200.30      232.34     27.41 o 
  -1  10   6     2686.44     2299.09    104.86 o 
   0  10   6      119.42      120.25     21.51 o 
   1  10   6      366.40      319.35     23.27 o 
   2  10   6       89.54       93.59     20.01 o 
   3  10   6      407.04      435.32     36.49 o 
   4  10   6      140.39      194.88     27.83 o 
   5  10   6      146.66      184.71     27.87 o 
  -5  11   6      241.06      290.04     32.13 o 
  -4  11   6       21.09       32.12     10.53 o 
  -3  11   6      681.13      637.93     45.57 o 
  -2  11   6      162.11      161.79     25.34 o 
  -1  11   6       13.50       26.00     10.28 o 
   0  11   6      855.40      876.55     56.35 o 
   1  11   6      468.59      467.94     29.96 o 
   2  11   6     1839.63     1736.35     70.95 o 
   3  11   6        5.89       26.69     10.10 o 
   4  11   6      177.55      186.88     30.99 o 
  -4  12   6     1402.76     1424.76     79.37 o 
  -3  12   6      320.99      356.18     32.62 o 
  -2  12   6     2630.24     2501.63    114.76 o 
  -1  12   6        6.83       30.23     10.94 o 
   0  12   6     1884.59     1787.60     96.44 o 
   1  12   6      537.41      586.46     44.84 o 
   2  12   6       16.52       44.25     28.59 o 
   3  12   6     1339.24     1482.63    130.49 o 
  -3  13   6      269.91      302.17     29.77 o 
  -2  13   6     1095.54     1146.00     68.29 o 
  -1  13   6       51.08       76.16     21.07 o 
   0  13   6     1808.90     1756.91    145.03 o 
   1  13   6       12.75       23.84     21.28 o 
   2  13   6     1072.32     1197.46     71.68 o 
  -9   1   7        1.04       39.11     19.77 o 
  -8   1   7      980.01      941.96     47.97 o 
  -7   1   7      199.58      193.44     17.50 o 
  -6   1   7     3197.20     3186.51     81.58 o 
  -5   1   7      406.93      386.87     17.00 o 
  -4   1   7      189.48      217.12     12.87 o 
  -3   1   7     1371.40     1387.01     31.08 o 
  -2   1   7     1043.19      999.99     36.81 o 
  -1   1   7     8610.10     9427.91    174.28 o 
   0   1   7      244.74      228.20      8.24 o 
   1   1   7    16615.43    18186.37    484.97 o 
   2   1   7     4627.80     4803.12    101.26 o 
   3   1   7     1088.88     1069.22     25.40 o 
   4   1   7      293.71      276.03     15.63 o 
   5   1   7      278.45      279.42     15.09 o 
   6   1   7       19.66       31.09      6.08 o 
   7   1   7     1089.95      901.87     34.79 o 
  -8   2   7     1832.46     1747.95     99.87 o 
  -7   2   7     1447.79     1322.53     58.56 o 
  -6   2   7      558.01      547.19     24.63 o 
  -5   2   7    11379.26    11227.73    291.67 o 
  -4   2   7       45.84       62.00      8.15 o 
  -3   2   7    42865.35    47794.39   1215.07 o 
  -2   2   7       55.38       67.50      5.97 o 
  -1   2   7    19708.41    19537.48    430.70 o 
   0   2   7    17371.03    18997.19    381.84 o 
   1   2   7     9971.65    10653.00    219.89 o 
   2   2   7    20113.14    20712.41    523.19 o 
   3   2   7       10.41       33.00      4.35 o 
   4   2   7    14642.52    14400.78    325.28 o 
   5   2   7      308.89      284.05     15.34 o 
   6   2   7     2288.46     2203.45     64.07 o 
   7   2   7       70.04       81.29     12.38 o 
  -8   3   7     1215.13     1189.31     62.40 o 
  -7   3   7      249.72      239.48     19.96 o 
  -6   3   7     4196.02     4241.22    159.96 o 
  -5   3   7      484.54      442.60     21.17 o 
  -4   3   7     1419.70     1473.86     42.28 o 
  -3   3   7     3933.01     4244.77    101.63 o 
  -2   3   7     3152.58     2877.28     86.75 o 
  -1   3   7     9043.83     8538.68    333.16 o 
   0   3   7     7395.07     7495.88    199.36 o 
   1   3   7     3612.46     3627.34     78.30 o 
   2   3   7     3490.93     3409.05     82.61 o 
   3   3   7       91.55       86.33      7.62 o 
   4   3   7      561.59      502.14     20.77 o 
   5   3   7      608.98      516.48     28.69 o 
   6   3   7      967.51      896.19     39.30 o 
   7   3   7     1325.66     1131.96     48.28 o 
  -8   4   7        9.93       30.45     10.46 o 
  -7   4   7       36.97       78.48     30.31 o 
  -6   4   7       16.31       35.68     16.34 o 
  -5   4   7       56.89       68.48      8.92 o 
  -4   4   7      654.98      646.00     29.29 o 
  -3   4   7      122.11      154.54      9.42 o 
  -2   4   7     2081.70     1908.47     50.83 o 
  -1   4   7      479.99      511.69     24.94 o 
   0   4   7        0.23       16.93      5.86 o 
   1   4   7      166.28      184.40     16.04 o 
   2   4   7      477.82      467.04     30.34 o 
   3   4   7       52.38       67.01     12.76 o 
   4   4   7      111.87      117.81     16.79 o 
   5   4   7       46.12       68.43     13.64 o 
   6   4   7       76.35       70.05     11.20 o 
   7   4   7       20.68       35.49      7.79 o 
  -8   5   7     1085.34     1019.16     57.23 o 
  -7   5   7      312.83      289.54     25.40 o 
  -6   5   7      924.38      970.25     49.85 o 
  -5   5   7       68.60       64.48      7.95 o 
  -4   5   7     1273.48     1196.22     71.77 o 
  -3   5   7      793.77      794.38     26.62 o 
  -2   5   7      364.97      315.53     19.58 o 
  -1   5   7     7268.52     6656.76    211.76 o 
   0   5   7      597.46      464.69     24.44 o 
   1   5   7     7729.50     7293.46    284.27 o 
   2   5   7      615.49      517.72     46.71 o 
   3   5   7       17.75       54.21     11.26 o 
   4   5   7       24.31       44.84      8.04 o 
   5   5   7      135.46      144.58     17.75 o 
   6   5   7      146.18      161.33     22.21 o 
   7   5   7      281.77      281.44     22.17 o 
  -8   6   7     1234.78     1116.36     88.37 o 
  -7   6   7      986.42      915.27     75.30 o 
  -6   6   7      415.16      447.19     36.21 o 
  -5   6   7     6189.79     6006.99    268.69 o 
  -4   6   7        3.48        9.31      4.65 o 
  -3   6   7    21472.88    21379.88    969.64 o 
  -2   6   7        0.76        6.61     10.70 o 
  -1   6   7    17363.89    14120.65    645.04 o 
   0   6   7     5283.70     4869.98    179.48 o 
   1   6   7      530.82      478.85     45.38 o 
   2   6   7     9471.90     8871.78    301.95 o 
   3   6   7        8.90       40.65     16.12 o 
   4   6   7    10452.59    10479.69    354.21 o 
   5   6   7      214.15      199.02     23.08 o 
   6   6   7     2392.22     2504.17    109.81 o 
  -7   7   7      110.71      135.43     23.87 o 
  -6   7   7     1234.35     1358.54    105.16 o 
  -5   7   7       33.92       66.80     15.66 o 
  -4   7   7      390.62      396.76     32.17 o 
  -3   7   7       81.48       91.22     18.08 o 
  -2   7   7       67.64       70.13     15.81 o 
  -1   7   7       87.10       74.63     16.87 o 
   1   7   7     2124.01     1862.37     85.50 o 
   2   7   7     1523.65     1417.43     70.26 o 
   3   7   7     1382.13     1389.95     69.64 o 
   4   7   7       34.48       28.99     10.28 o 
   5   7   7      268.62      274.81     26.79 o 
   6   7   7      130.14      183.23     22.84 o 
  -7   8   7        0.18       14.70      7.28 o 
  -6   8   7        0.40       20.07      8.19 o 
  -5   8   7      216.06      207.97     28.13 o 
  -4   8   7        0.09       17.16      8.66 o 
  -3   8   7       74.05       78.18     17.18 o 
  -2   8   7      162.98      151.01     23.86 o 
  -1   8   7      854.16      758.86     48.90 o 
   0   8   7      462.40      462.30     26.41 o 
   1   8   7       56.76       62.22     15.71 o 
   2   8   7       41.37       47.24     13.19 o 
   3   8   7      484.51      451.95     35.77 o 
   4   8   7      188.38      226.18     26.32 o 
   5   8   7       10.52       28.33     10.74 o 
   6   8   7        1.75       -1.73      5.26 o 
  -6   9   7      438.31      428.80     38.19 o 
  -5   9   7      233.35      247.82     28.65 o 
  -4   9   7      583.23      568.04     41.97 o 
  -3   9   7      441.68      422.71     51.12 o 
  -2   9   7      624.51      545.04     41.12 o 
  -1   9   7      374.97      364.72     32.77 o 
   0   9   7      110.31      142.65     23.98 o 
   1   9   7      602.05      582.26     42.98 o 
   2   9   7      770.44      779.38     51.06 o 
   3   9   7      240.63      232.21     27.27 o 
   4   9   7       21.24       19.86      9.94 o 
   5   9   7      152.62      173.22     26.93 o 
  -6  10   7        6.46       31.39      9.71 o 
  -5  10   7     2631.15     2711.28    124.35 o 
  -4  10   7       33.70       38.54     11.21 o 
  -3  10   7     4800.52     4485.78    176.92 o 
  -2  10   7      178.17      184.77     26.83 o 
  -1  10   7     6246.04     5492.85    209.44 o 
   0  10   7     1252.46     1110.80     72.04 o 
   1  10   7       78.43       75.87     15.47 o 
   2  10   7     3026.36     3067.73    132.63 o 
   3  10   7      743.51      696.88     49.39 o 
   4  10   7     2558.26     2798.17    125.69 o 
  -5  11   7      164.33      193.65     28.52 o 
  -4  11   7      205.81      219.91     27.29 o 
  -3  11   7        2.75       18.14      7.28 o 
  -2  11   7      339.11      299.57     35.77 o 
  -1  11   7      517.01      470.02     39.23 o 
   0  11   7      812.25      733.04     64.21 o 
   1  11   7      280.87      297.45     35.75 o 
   2  11   7      877.92      909.41     59.00 o 
   3  11   7       86.86       96.50     20.88 o 
   4  11   7       28.64       57.45     15.28 o 
  -4  12   7       50.98       64.73     27.31 o 
  -3  12   7       61.39       81.56     18.12 o 
  -2  12   7       45.42       49.73     15.70 o 
  -1  12   7      384.30      376.51     35.16 o 
   0  12   7       56.35       98.91     20.51 o 
   1  12   7       16.65       31.78     10.90 o 
   2  12   7        0.99       30.69     19.56 o 
   3  12   7        0.02        0.08      7.08 o 
  -3  13   7        3.50       30.35      9.89 o 
  -2  13   7       13.54       40.05     12.31 o 
  -1  13   7      355.99      353.02     33.94 o 
   0  13   7      335.74      339.06     34.89 o 
   1  13   7       34.77       75.56     16.71 o 
  -8   0   8      417.88      433.67     41.38 o 
  -7   0   8     1195.72     1132.75     73.72 o 
  -6   0   8     1449.16     1551.72    169.00 o 
  -5   0   8      371.00      377.66     25.45 o 
  -4   0   8    43543.92    48550.75   1236.16 o 
  -3   0   8      997.60      912.17     54.55 o 
  -2   0   8    19599.14    20528.36    528.18 o 
  -1   0   8       55.02       70.88      9.20 o 
   0   0   8       37.02       50.88      6.84 o 
   1   0   8    13335.28    13937.96    582.71 o 
   2   0   8     5560.30     5768.41    155.97 o 
   4   0   8     5199.20     4757.68    164.28 o 
   5   0   8     1860.50     1785.54     74.27 o 
   6   0   8      209.64      174.35     17.50 o 
   7   0   8      241.11      192.19     19.03 o 
  -8   1   8      606.99      571.33     34.63 o 
  -7   1   8      199.80      233.01     19.29 o 
  -6   1   8     1060.70     1053.06     34.22 o 
  -5   1   8       45.69       53.03      7.34 o 
  -4   1   8     9096.33     9299.68    174.52 o 
  -3   1   8     2004.61     1886.97     44.65 o 
  -2   1   8      294.85      351.98     11.11 o 
  -1   1   8    14778.15    15816.35    289.15 o 
   0   1   8       85.80       91.19      5.52 o 
   1   1   8    13510.05    13951.54    294.13 o 
   2   1   8      670.94      703.72     18.86 o 
   3   1   8     2407.14     2247.37     58.68 o 
   4   1   8     3248.42     2989.30     80.15 o 
   5   1   8       24.55       31.48      5.91 o 
   6   1   8     1790.48     1604.09     50.40 o 
   7   1   8        2.75        8.11      3.51 o 
  -8   2   8       70.67       94.00     14.98 o 
  -7   2   8       14.13       26.11      8.14 o 
  -6   2   8      162.98      160.84     11.03 o 
  -5   2   8       60.72       57.23      7.30 o 
  -4   2   8       44.78       57.22      7.26 o 
  -3   2   8      434.63      409.32     16.11 o 
  -2   2   8        4.83        8.79      4.65 o 
  -1   2   8      372.83      355.26     13.11 o 
   0   2   8        6.55       33.12      6.51 o 
   1   2   8      235.67      251.62      9.50 o 
   2   2   8       22.30       27.95      3.78 o 
   3   2   8      367.46      372.73     25.22 o 
   4   2   8       25.74       34.69      6.45 o 
   5   2   8        1.61        8.58      3.49 o 
   6   2   8        1.65       14.05      4.27 o 
   7   2   8       31.03       47.54      8.67 o 
  -8   3   8      526.82      458.70     30.56 o 
  -7   3   8      447.92      442.45     28.36 o 
  -6   3   8     1422.95     1382.00     47.94 o 
  -5   3   8       36.02       63.06      7.97 o 
  -4   3   8     1470.15     1471.83     42.30 o 
  -3   3   8     4238.83     4331.82    103.81 o 
  -2   3   8     1026.99     1032.27     35.33 o 
  -1   3   8     5731.69     4995.70    177.11 o 
   0   3   8     1283.14     1323.04     38.30 o 
   1   3   8    11300.83    11875.18    219.22 o 
   2   3   8      247.88      249.32      9.80 o 
   3   3   8     2531.14     2299.18     61.47 o 
   4   3   8     5021.08     4782.82    118.10 o 
   5   3   8       24.43       30.38      6.02 o 
   6   3   8     2748.20     2422.63    113.70 o 
   7   3   8       65.63       92.90     13.29 o 
  -8   4   8      268.58      276.96     36.17 o 
  -7   4   8      945.38     1095.71     80.06 o 
  -6   4   8     3926.22     4125.09    143.58 o 
  -5   4   8        3.09        6.80      3.53 o 
  -4   4   8    12473.60    13061.19    295.77 o 
  -3   4   8       19.09       27.42      4.59 o 
  -2   4   8    15649.82    13429.83    608.15 o 
  -1   4   8      115.30      126.74     12.32 o 
   0   4   8     1916.62     1691.05     58.27 o 
   1   4   8    10730.57    10321.94    277.48 o 
   2   4   8     1957.85     1905.08     92.45 o 
   3   4   8     5698.53     5596.41    155.80 o 
   4   4   8      339.24      277.52     33.24 o 
   5   4   8     2179.24     2121.01     83.50 o 
   6   4   8      580.41      474.00     27.12 o 
  -8   5   8      597.32      535.51     54.37 o 
  -7   5   8      503.61      559.06     54.35 o 
  -6   5   8     1487.16     1532.94     92.37 o 
  -5   5   8      275.06      288.64     26.07 o 
  -4   5   8      967.04      868.82     37.31 o 
  -3   5   8     1576.84     1430.07     52.48 o 
  -2   5   8      573.22      580.02     33.56 o 
  -1   5   8    15249.27    13390.13    575.12 o 
   0   5   8      152.05      125.04     13.55 o 
   2   5   8       19.24       31.81      9.67 o 
   3   5   8     1401.73     1416.79     67.12 o 
   4   5   8      761.66      772.48     92.97 o 
   5   5   8       10.56       11.84      6.30 o 
   6   5   8      947.94      993.87     56.74 o 
  -8   6   8       88.51       95.92     24.09 o 
  -7   6   8        1.19       25.35     10.10 o 
  -6   6   8       76.95      110.93     19.76 o 
  -5   6   8      134.46      153.26     14.80 o 
  -4   6   8       91.00       96.96     11.60 o 
  -3   6   8      407.64      407.28     23.49 o 
  -2   6   8      451.42      345.94     31.12 o 
  -1   6   8       52.81       35.89      8.69 o 
   0   6   8       68.11       75.70     15.65 o 
   1   6   8      174.22      143.04     20.96 o 
   2   6   8      286.59      305.35     26.65 o 
   3   6   8       35.35       55.04     13.53 o 
   4   6   8       27.31       26.70      9.29 o 
   5   6   8        6.63       27.10     11.61 o 
   6   6   8        0.01        7.18     15.26 o 
  -7   7   8      225.17      246.74     27.00 o 
  -6   7   8      780.77      678.69     67.43 o 
  -5   7   8      192.22      199.04     16.89 o 
  -4   7   8      120.89      126.67     14.01 o 
  -3   7   8     1025.94      884.38     56.45 o 
  -2   7   8       31.54       51.01     14.40 o 
  -1   7   8     5013.93     4250.57    164.44 o 
   0   7   8      658.07      505.11     51.89 o 
   1   7   8     8285.64     7534.28    265.93 o 
   2   7   8       23.34       29.94     10.93 o 
   3   7   8      238.45      251.01     26.64 o 
   4   7   8     1352.58     1319.17     69.60 o 
   5   7   8      104.66      114.00     20.07 o 
   6   7   8     1135.98     1050.92     62.45 o 
  -7   8   8      366.22      412.82     37.68 o 
  -6   8   8     1374.51     1483.96     81.08 o 
  -5   8   8        5.73       28.84      9.69 o 
  -4   8   8     5090.36     4820.69    184.91 o 
  -3   8   8      313.39      261.44     26.65 o 
  -2   8   8     6452.98     5386.67    233.08 o 
  -1   8   8      229.83      205.14     27.56 o 
   0   8   8      727.01      666.75     63.58 o 
   1   8   8      951.16      943.10     56.60 o 
   2   8   8      769.16      727.90     47.96 o 
   3   8   8     2391.29     2453.64    109.27 o 
   4   8   8     1090.46     1102.51     63.90 o 
   5   8   8     1033.18     1095.87     65.17 o 
  -6   9   8      832.41      825.52     70.02 o 
  -5   9   8      120.02      149.07     25.36 o 
  -4   9   8      181.96      215.16     28.46 o 
  -3   9   8     2902.50     2649.82    124.53 o 
  -2   9   8      394.36      350.19     32.14 o 
  -1   9   8     3232.83     2749.35    120.90 o 
   0   9   8        3.82       12.72      8.63 o 
   1   9   8     2538.24     2477.85    111.89 o 
   2   9   8       49.45       59.32     15.79 o 
   3   9   8     1938.21     1905.32     93.56 o 
   4   9   8      611.58      630.04     46.32 o 
   5   9   8       59.68       73.77     15.60 o 
  -6  10   8      132.96      150.73     25.21 o 
  -5  10   8       14.66       14.27     17.84 o 
  -4  10   8       64.58       96.19     19.82 o 
  -3  10   8      636.46      615.02     45.17 o 
  -2  10   8       96.94      105.02     20.76 o 
  -1  10   8        8.03       20.70      9.18 o 
   0  10   8      116.57      112.12     22.48 o 
   1  10   8       31.70       37.28     28.81 o 
   2  10   8      117.85      122.22     22.96 o 
   3  10   8       26.16       32.05     12.45 o 
   4  10   8       33.54       43.36     13.20 o 
  -5  11   8       50.50       76.52     17.64 o 
  -4  11   8      228.26      227.53     30.61 o 
  -3  11   8       62.56       97.16     19.57 o 
  -2  11   8      119.71      127.07     23.10 o 
  -1  11   8      911.59      834.71     55.89 o 
   0  11   8      326.15      278.16     29.51 o 
   1  11   8      913.20     1000.31    101.87 o 
   2  11   8        1.33        6.22      7.10 o 
   3  11   8      114.28      126.36     23.33 o 
  -4  12   8     1695.96     1619.01     88.07 o 
  -3  12   8       17.84       38.29     11.78 o 
  -2  12   8     2248.56     2049.02    102.30 o 
  -1  12   8       41.88       76.35     17.56 o 
   0  12   8      117.32      141.74     24.15 o 
   1  12   8      895.28      903.47     84.31 o 
   2  12   8       97.33      118.21     23.27 o 
  -2  13   8       13.68       49.01     19.78 o 
  -1  13   8     1207.77     1229.61     94.21 o 
   0  13   8       52.38       76.42     17.82 o 
  -8   1   9        0.39       21.62      7.02 o 
  -7   1   9     2350.82     2257.63     87.89 o 
  -6   1   9     2493.42     2270.70     62.26 o 
  -5   1   9     3148.86     3164.22     94.27 o 
  -4   1   9     5846.10     5998.59    127.10 o 
  -3   1   9     1604.50     1645.91     57.48 o 
  -2   1   9    12433.63    13102.43    240.95 o 
  -1   1   9      338.15      358.61     13.55 o 
   0   1   9    17164.82    18270.93    332.94 o 
   1   1   9       24.95       56.18      5.17 o 
   2   1   9     2971.49     3017.22     61.95 o 
   3   1   9      344.30      330.83     13.37 o 
   4   1   9      119.47      118.36     13.85 o 
   5   1   9     2053.57     1918.36     56.29 o 
   6   1   9       78.42       81.35      9.82 o 
   7   1   9      290.98      319.39     19.70 o 
  -8   2   9      224.34      237.54     20.53 o 
  -7   2   9      392.07      383.01     33.99 o 
  -6   2   9      452.12      412.09     18.70 o 
  -5   2   9     5777.37     5315.24    271.60 o 
  -4   2   9     3016.75     2877.72    109.14 o 
  -3   2   9     3730.36     3787.55    110.42 o 
  -2   2   9     2214.80     2257.31     46.97 o 
  -1   2   9        1.78       17.14      2.47 o 
   0   2   9     1379.84     1502.31     34.06 o 
   1   2   9     7890.72     8444.05    158.66 o 
   2   2   9     4416.07     4531.76     89.36 o 
   3   2   9     4734.97     4549.21     99.21 o 
   4   2   9     3094.47     3065.74     80.29 o 
   5   2   9     3902.78     3573.01    105.91 o 
   6   2   9       26.54       63.21      9.06 o 
  -8   3   9       12.04       22.12      8.06 o 
  -7   3   9     1494.74     1510.32     54.76 o 
  -6   3   9       63.68       78.69      8.97 o 
  -5   3   9     2330.53     2447.27     69.92 o 
  -4   3   9     3219.23     3106.64    124.65 o 
  -3   3   9      586.37      562.45     20.22 o 
  -2   3   9     9457.23     9080.14    246.67 o 
  -1   3   9      252.88      226.08     10.74 o 
   0   3   9    11523.17    11410.75    235.58 o 
   1   3   9       71.18       67.36      4.78 o 
   2   3   9     6474.46     6698.62    128.59 o 
   3   3   9      317.74      287.61     14.33 o 
   4   3   9     1321.97     1125.98     43.93 o 
   5   3   9     3107.86     2898.97    100.93 o 
   6   3   9      156.10      156.64     14.47 o 
  -8   4   9        2.30       31.81     12.90 o 
  -7   4   9       33.61       39.13     11.33 o 
  -6   4   9       89.87      108.22     11.93 o 
  -5   4   9        0.41       10.89      6.01 o 
  -4   4   9      139.16      122.92     13.04 o 
  -3   4   9       91.18       96.44     12.30 o 
  -2   4   9      142.95      150.38     14.05 o 
  -1   4   9      268.70      264.50     17.95 o 
   0   4   9      227.17      189.77     15.10 o 
   1   4   9      180.91      164.09     13.99 o 
   2   4   9        2.75       12.84      5.02 o 
   3   4   9      175.42      186.53     19.15 o 
   4   4   9      657.51      670.27     41.08 o 
   5   4   9       83.25      109.17     18.22 o 
   6   4   9       27.88       52.31     13.10 o 
  -8   5   9       14.07       33.10     14.62 o 
  -7   5   9     1204.15     1316.94    133.26 o 
  -6   5   9       16.72       36.69     11.47 o 
  -5   5   9     2229.52     2109.53     73.26 o 
  -4   5   9     1168.73     1117.72     44.95 o 
  -3   5   9      479.59      428.15     32.06 o 
  -2   5   9     6478.13     5634.61    295.33 o 
  -1   5   9      408.37      346.84     31.69 o 
   1   5   9     1097.13     1050.38     54.88 o 
   2   5   9     1051.99     1005.66     41.91 o 
   3   5   9       19.81       32.95     10.41 o 
   4   5   9       95.16      130.16     19.88 o 
   5   5   9      356.06      396.48     43.74 o 
   6   5   9      187.10      201.67     23.76 o 
  -7   6   9      281.35      353.52     32.43 o 
  -6   6   9      443.15      391.13     33.32 o 
  -5   6   9     3335.76     3241.27    104.44 o 
  -4   6   9     2072.28     1896.25     67.36 o 
  -3   6   9      681.85      573.71     29.83 o 
  -2   6   9      942.12      859.44     45.12 o 
  -1   6   9       19.55       15.49      6.40 o 
   0   6   9      262.11      269.64     30.60 o 
   1   6   9     2747.76     2621.95    109.91 o 
   2   6   9     2272.03     2137.90     94.18 o 
   3   6   9     4174.60     4325.58    193.46 o 
   4   6   9      170.41      209.50     24.33 o 
   5   6   9      878.29      920.89     55.48 o 
   6   6   9       11.15       11.40      5.92 o 
  -7   7   9     2009.18     2081.44    169.15 o 
  -6   7   9      146.52      174.80     26.39 o 
  -5   7   9     1997.46     2028.30     74.22 o 
  -4   7   9      916.51      880.00     40.52 o 
  -3   7   9      291.42      273.72     19.85 o 
  -2   7   9     7444.22     6151.86    225.35 o 
  -1   7   9       22.19       33.40     12.42 o 
   0   7   9     6756.50     6282.97    229.15 o 
   1   7   9     2036.47     1989.42     91.90 o 
   2   7   9     3182.73     2958.61    123.48 o 
   3   7   9      923.64      906.65     90.03 o 
   4   7   9      135.61      190.18     35.93 o 
   5   7   9      787.19      824.83     53.44 o 
  -7   8   9        0.03       19.26      8.32 o 
  -6   8   9      101.65      119.98     21.06 o 
  -5   8   9        0.05        3.62     12.90 o 
  -4   8   9        3.56       24.07      8.14 o 
  -3   8   9       44.14       79.94     16.90 o 
  -2   8   9      187.25      205.77     40.04 o 
  -1   8   9       11.86       25.68     15.26 o 
   0   8   9      196.05      225.72     29.21 o 
   1   8   9     1554.34     1424.93     78.98 o 
   2   8   9      152.83      153.33     26.90 o 
   3   8   9       57.83       85.36     23.87 o 
   4   8   9      401.83      336.53     31.38 o 
   5   8   9       30.95       27.38     14.83 o 
  -6   9   9        6.72       19.51      9.10 o 
  -5   9   9      405.22      440.50     37.92 o 
  -4   9   9      672.89      558.40     42.73 o 
  -3   9   9      501.14      453.37     37.57 o 
  -2   9   9      986.46      930.55     58.43 o 
  -1   9   9        9.74       17.07     15.26 o 
   0   9   9     3206.62     3179.63    136.05 o 
   1   9   9       20.48       25.06     10.32 o 
   2   9   9      906.66      918.38     58.18 o 
   3   9   9      209.02      211.08     29.72 o 
   4   9   9        3.40        5.93      8.63 o 
  -5  10   9      442.60      497.14     41.60 o 
  -4  10   9      960.94      885.44     58.21 o 
  -3  10   9     2537.39     2228.87    106.20 o 
  -2  10   9      685.89      635.37     47.27 o 
  -1  10   9       21.16       42.83     13.06 o 
   0  10   9       46.94       69.66     16.82 o 
   1  10   9     1137.63     1156.21    146.68 o 
   2  10   9      292.09      287.12     30.04 o 
   3  10   9     1856.86     1931.12     97.99 o 
   4  10   9      242.09      252.30     30.50 o 
  -5  11   9      466.30      571.94     49.79 o 
  -4  11   9      170.19      214.83     26.81 o 
  -3  11   9        4.53       21.69      8.26 o 
  -2  11   9     1988.69     1881.63     96.09 o 
  -1  11   9       33.74       59.02     16.42 o 
   0  11   9     1834.22     1805.26    196.50 o 
   1  11   9       54.72       52.21     14.42 o 
   2  11   9      917.97      867.98     80.87 o 
   3  11   9      148.47      216.04     32.21 o 
  -3  12   9        1.85       18.77      8.36 o 
  -2  12   9       12.60       25.70      9.79 o 
  -1  12   9      544.46      494.92     42.01 o 
   0  12   9        0.01       20.29      8.47 o 
   1  12   9      129.44      194.07     29.36 o 
   2  12   9       20.37       38.20     11.78 o 
  -8   0  10      363.76      371.01     37.49 o 
  -7   0  10     1627.10     1593.02     68.94 o 
  -6   0  10      837.47      748.69     39.03 o 
  -5   0  10     6262.84     5564.75    395.21 o 
  -4   0  10      224.07      195.39     16.37 o 
  -3   0  10    17974.63    18335.48    613.41 o 
  -2   0  10     1085.35     1144.06     60.10 o 
  -1   0  10     4378.50     4757.34    131.68 o 
   0   0  10    16146.74    17313.00    448.41 o 
   1   0  10      712.58      731.09     28.81 o 
   2   0  10     8484.83     8809.42    235.24 o 
   3   0  10      723.35      698.68     35.93 o 
   4   0  10     3757.46     3648.96    247.93 o 
   5   0  10      339.26      298.05     23.41 o 
   6   0  10      275.37      327.99     25.67 o 
  -8   1  10      934.88     1083.26     52.58 o 
  -7   1  10       58.16       76.79     10.45 o 
  -6   1  10     2708.92     2558.25     75.95 o 
  -5   1  10      130.98      163.13     10.89 o 
  -4   1  10        1.62       18.43      4.82 o 
  -3   1  10     6169.21     6221.35    180.69 o 
  -2   1  10     3929.63     4364.65     85.53 o 
  -1   1  10     7033.14     7545.47    142.86 o 
   0   1  10      730.35      740.95     22.77 o 
   1   1  10     1903.69     1925.86     42.69 o 
   2   1  10       82.34       91.51      6.67 o 
   3   1  10        0.10        9.55      3.43 o 
   4   1  10      302.19      288.32     15.37 o 
   5   1  10      740.50      628.12     26.01 o 
   6   1  10     1075.87     1008.07     42.80 o 
  -8   2  10      114.48      122.52     23.45 o 
  -7   2  10      102.17      110.26     12.02 o 
  -6   2  10      589.68      563.47     43.42 o 
  -5   2  10        5.98       16.53      3.76 o 
  -4   2  10       37.05       47.94      5.92 o 
  -3   2  10        5.00       24.81      7.02 o 
  -2   2  10      103.01      120.28      8.20 o 
  -1   2  10     1205.39     1180.43     32.39 o 
   0   2  10     1144.39     1282.61     35.06 o 
   1   2  10        0.49        8.26      2.66 o 
   2   2  10      175.47      186.98      8.82 o 
   3   2  10      228.22      217.18     10.89 o 
   4   2  10      188.67      176.74     11.65 o 
   5   2  10       56.50       59.87      8.34 o 
   6   2  10       14.81       20.24      4.61 o 
  -8   3  10      635.00      662.55     58.70 o 
  -7   3  10      105.79      111.85     31.62 o 
  -6   3  10     1428.00     1393.74     59.06 o 
  -5   3  10      297.63      309.25     19.46 o 
  -4   3  10        0.42        9.86      5.48 o 
  -3   3  10      806.19      771.03     80.37 o 
  -2   3  10     1067.48     1115.02     54.49 o 
  -1   3  10     7615.06     7586.27    180.24 o 
   0   3  10     1685.09     1641.59     49.82 o 
   1   3  10      402.27      381.02     15.22 o 
   2   3  10      357.99      374.17     15.42 o 
   3   3  10      766.40      674.81     30.50 o 
   4   3  10      765.76      718.86     44.90 o 
   5   3  10       35.35       49.67      9.09 o 
   6   3  10      392.49      366.65     29.85 o 
  -8   4  10      244.96      267.37     34.44 o 
  -7   4  10     2021.19     2003.19    124.19 o 
  -6   4  10      169.74      175.71     15.27 o 
  -5   4  10     8400.41     8341.51    232.25 o 
  -4   4  10      215.77      213.81     18.11 o 
  -3   4  10    11408.22    10315.66    450.96 o 
  -2   4  10     2130.82     2058.51     70.14 o 
  -1   4  10     1592.66     1566.88     68.94 o 
   0   4  10     9282.58     8718.20    240.33 o 
   1   4  10        7.32       31.03      8.19 o 
   2   4  10    10281.33    10443.24    313.68 o 
   3   4  10      249.51      299.70     25.42 o 
   4   4  10     4735.52     4775.01    400.46 o 
   5   4  10      295.49      265.43     24.67 o 
   6   4  10      241.33      254.74     36.60 o 
  -8   5  10      830.41      897.02     75.18 o 
  -7   5  10       55.64       62.36     14.14 o 
  -6   5  10     1718.99     1664.07     63.01 o 
  -5   5  10      260.35      285.47     34.90 o 
  -4   5  10        2.15       23.69      7.79 o 
  -3   5  10     3585.56     3174.18    100.42 o 
  -2   5  10      121.80       82.63     11.95 o 
  -1   5  10     6579.04     5687.30    316.96 o 
   0   5  10     1860.42     1732.03     62.20 o 
   1   5  10     2122.66     2036.97     70.32 o 
   2   5  10        7.11       28.34     13.37 o 
   3   5  10       33.38       57.64     16.34 o 
   4   5  10      177.21      223.24     24.51 o 
   5   5  10      651.28      585.11     41.20 o 
   6   5  10      409.91      440.88     36.63 o 
  -7   6  10        1.92       19.26     14.19 o 
  -6   6  10        6.54       21.54      8.88 o 
  -5   6  10       64.88       65.82     11.02 o 
  -4   6  10       19.13       35.04      7.81 o 
  -3   6  10        5.63       16.37      7.41 o 
  -2   6  10       98.84       97.45     13.49 o 
  -1   6  10        2.85       17.68      7.61 o 
   0   6  10       73.13       71.89     15.40 o 
   1   6  10       57.76       54.63     14.21 o 
   2   6  10      212.30      231.40     23.90 o 
   3   6  10       13.24       20.92      8.75 o 
   4   6  10      100.35      190.90     25.39 o 
   5   6  10        4.45       18.61     16.98 o 
  -7   7  10       11.29       46.49     23.86 o 
  -6   7  10      385.94      390.94     34.89 o 
  -5   7  10        0.58       10.98      4.42 o 
  -4   7  10      209.27      198.52     18.01 o 
  -3   7  10      744.33      678.54     34.53 o 
  -2   7  10      501.47      461.44     27.31 o 
  -1   7  10     3889.39     3501.11    142.87 o 
   0   7  10      672.64      638.51     44.41 o 
   1   7  10       25.04       44.25     13.21 o 
   2   7  10       10.39       25.87      9.98 o 
   3   7  10        5.44       24.79      9.54 o 
   4   7  10      432.31      447.46     36.85 o 
   5   7  10      210.22      232.30     27.57 o 
  -6   8  10       57.23       86.03     18.70 o 
  -5   8  10     2321.61     2193.13    104.58 o 
  -4   8  10      380.84      408.19     51.94 o 
  -3   8  10     4126.52     3528.70    146.10 o 
  -2   8  10      301.14      291.01     29.21 o 
  -1   8  10      979.01      946.79    178.25 o 
   0   8  10     2374.90     2292.38    105.50 o 
   1   8  10      368.04      373.04     33.49 o 
   2   8  10     7291.23     7074.12    258.59 o 
   3   8  10      432.24      385.39     34.22 o 
   4   8  10     2931.78     2915.06    262.38 o 
  -6   9  10      579.19      587.85     60.40 o 
  -5   9  10      679.43      670.14     59.59 o 
  -4   9  10       14.57       20.30     12.25 o 
  -3   9  10      617.68      537.39     42.15 o 
  -2   9  10        4.70       12.57     10.96 o 
  -1   9  10     2326.46     2089.94    100.86 o 
   0   9  10      128.36      154.97     27.97 o 
   1   9  10     1178.47     1083.52    114.01 o 
   2   9  10      144.20      210.65     29.67 o 
   3   9  10      166.26      199.64     29.22 o 
   4   9  10      116.80      157.24     26.02 o 
  -5  10  10        4.43       14.10     12.25 o 
  -4  10  10        0.31       11.45      6.91 o 
  -3  10  10      493.47      424.96     44.64 o 
  -2  10  10      172.35      185.96     29.31 o 
  -1  10  10       45.81       72.77     15.91 o 
   0  10  10        2.86       19.16     10.59 o 
   1  10  10        6.01       25.24     11.05 o 
   2  10  10      259.05      274.71     31.94 o 
   3  10  10        9.84       26.13      9.71 o 
  -4  11  10       19.67       49.23     16.12 o 
  -3  11  10      555.88      510.19     42.19 o 
  -2  11  10      370.10      370.63     35.15 o 
  -1  11  10      522.82      583.54     45.91 o 
   0  11  10       30.55       49.58     24.08 o 
   1  11  10      523.25      517.89     43.46 o 
   2  11  10       13.67        9.92      9.46 o 
  -3  12  10     1271.17     1166.57     71.61 o 
  -2  12  10       88.53      111.99     22.21 o 
  -1  12  10      132.51      159.60     27.17 o 
   0  12  10      928.65      928.78     88.42 o 
   1  12  10       62.23       57.61     16.55 o 
  -8   1  11        3.20       33.94      8.56 o 
  -7   1  11      436.11      460.71     21.18 o 
  -6   1  11      614.20      603.36     24.31 o 
  -5   1  11        2.01       10.83      3.97 o 
  -4   1  11      493.37      513.94     23.11 o 
  -3   1  11     1382.32     1483.41     49.60 o 
  -2   1  11     6026.83     6298.08    153.98 o 
  -1   1  11     1941.88     2068.53     45.22 o 
   0   1  11     1250.74     1226.09     30.26 o 
   1   1  11      806.45      822.94     22.93 o 
   2   1  11      277.77      292.65     11.76 o 
   3   1  11      116.47      133.89     10.07 o 
   4   1  11     1863.54     1770.96     73.28 o 
   5   1  11      239.54      247.27     15.01 o 
   6   1  11      749.71      660.55     28.61 o 
  -8   2  11      987.59      949.50     71.81 o 
  -7   2  11        4.80       30.68      8.78 o 
  -6   2  11     3498.76     3613.03    110.80 o 
  -5   2  11       11.21       28.99      7.45 o 
  -4   2  11     7628.60     6683.98    331.43 o 
  -3   2  11        7.57       15.54      4.28 o 
  -2   2  11     6775.77     6843.71    165.40 o 
  -1   2  11     8222.50     8660.26    202.42 o 
   0   2  11      187.09      185.57      9.99 o 
   1   2  11    11774.96    11593.07    307.50 o 
   2   2  11     3177.02     2995.47    100.83 o 
   3   2  11    10778.19    10748.58    250.75 o 
   4   2  11      517.52      469.98     25.23 o 
   5   2  11      190.21      223.14     16.79 o 
   6   2  11      267.17      247.44     18.52 o 
  -8   3  11       88.27      122.15     26.67 o 
  -7   3  11      218.19      275.88     24.54 o 
  -6   3  11       99.97      125.10     20.06 o 
  -5   3  11        0.50       10.24      4.06 o 
  -4   3  11        1.19       16.02      4.76 o 
  -3   3  11     1039.06      971.18     35.08 o 
  -2   3  11      411.82      358.49     22.61 o 
  -1   3  11     6348.46     6186.58    173.43 o 
   0   3  11      897.36      884.58     27.06 o 
   1   3  11     2191.11     2198.90     82.50 o 
   2   3  11     1755.10     1777.95     70.09 o 
   3   3  11       10.64       29.03      9.88 o 
   4   3  11      475.65      531.82     27.88 o 
   5   3  11       31.34       44.74      8.67 o 
   6   3  11     1060.19      976.35     56.12 o 
  -8   4  11       85.25      114.84     26.24 o 
  -7   4  11       53.61       53.73     12.50 o 
  -6   4  11      335.92      367.04     35.98 o 
  -5   4  11      150.01      179.20     16.32 o 
  -4   4  11      734.82      717.95     54.93 o 
  -3   4  11        9.53       21.32      5.77 o 
  -2   4  11        1.58       24.17      6.71 o 
  -1   4  11       58.05       75.67     13.78 o 
   0   4  11      183.47      136.58     23.63 o 
   1   4  11      222.24      215.34     11.47 o 
   2   4  11      120.11      136.89      9.37 o 
   3   4  11        1.43       21.93      8.14 o 
   4   4  11       28.73       29.70      8.88 o 
   5   4  11        1.47        8.48      6.18 o 
  -7   5  11      393.34      373.23     43.53 o 
  -6   5  11        0.61       18.57      6.57 o 
  -5   5  11        5.14       25.16      6.08 o 
  -4   5  11      226.72      214.54     16.77 o 
  -3   5  11      673.93      629.01     36.59 o 
  -2   5  11     2154.49     1830.38    148.23 o 
  -1   5  11     1083.84     1055.70     47.41 o 
   0   5  11      961.41      843.71     48.88 o 
   1   5  11     2658.20     2437.77     98.37 o 
   2   5  11       86.44      112.22     18.68 o 
   3   5  11       35.94       52.18     13.53 o 
   4   5  11     1161.67     1192.51    118.52 o 
   5   5  11      401.95      376.31     31.79 o 
  -7   6  11       30.19       46.01     17.63 o 
  -6   6  11     3297.35     3067.11    102.94 o 
  -5   6  11        0.19       13.00      4.98 o 
  -4   6  11     6111.15     5550.12    164.53 o 
  -3   6  11       76.26       74.36     11.85 o 
  -2   6  11     2694.76     2339.97     96.45 o 
  -1   6  11     1808.39     1733.07     64.80 o 
   0   6  11       39.52       86.45     22.40 o 
   1   6  11     5339.36     5214.04    194.50 o 
   2   6  11      164.31      196.91     21.91 o 
   3   6  11     3483.33     3630.99    321.79 o 
   4   6  11        2.01       18.46      7.89 o 
   5   6  11      160.82      226.61     29.51 o 
  -7   7  11      274.98      311.28     30.85 o 
  -6   7  11       64.22       96.76     19.46 o 
  -5   7  11      382.45      364.24     29.97 o 
  -4   7  11      327.27      299.83     21.29 o 
  -3   7  11     3350.53     3049.21    101.04 o 
  -2   7  11       97.47      107.02     14.73 o 
  -1   7  11     1261.68     1209.45     92.16 o 
   0   7  11      738.62      640.24     45.00 o 
   1   7  11     2244.07     2323.14    214.88 o 
   2   7  11      410.70      423.43     35.37 o 
   3   7  11      104.36      116.36     21.37 o 
   4   7  11      895.13      876.79     56.34 o 
  -6   8  11        9.91       47.87     12.17 o 
  -5   8  11        2.61        2.72      4.17 o 
  -4   8  11      443.01      439.69     27.62 o 
  -3   8  11      310.34      260.98     20.63 o 
  -2   8  11      113.02      113.45     21.06 o 
  -1   8  11      408.48      386.34     34.39 o 
   0   8  11        4.04       17.33      7.75 o 
   1   8  11      226.39      231.92     30.24 o 
   2   8  11      210.64      230.22     30.26 o 
   3   8  11       30.45       34.64     11.09 o 
   4   8  11        9.01       17.28      9.09 o 
  -5   9  11      240.91      206.22     29.98 o 
  -4   9  11        0.68        9.46      9.67 o 
  -3   9  11      542.92      509.24     41.03 o 
  -2   9  11     1568.32     1356.75     75.82 o 
  -1   9  11      628.54      620.97     46.34 o 
   0   9  11      230.55      261.55     30.20 o 
   1   9  11       43.30       93.04     19.87 o 
   2   9  11       51.25       49.14     13.21 o 
   3   9  11        7.32       32.81      9.44 o 
  -5  10  11       29.04       39.08     12.07 o 
  -4  10  11     2585.49     2317.50    112.02 o 
  -3  10  11      196.74      219.78     30.91 o 
  -2  10  11     1448.33     1335.45     85.30 o 
  -1  10  11      615.76      625.73     48.13 o 
   0  10  11        1.55       17.41      8.82 o 
   1  10  11      995.34     1080.18     91.52 o 
   2  10  11       77.84       74.98     17.61 o 
  -4  11  11        0.35       14.65      8.17 o 
  -3  11  11     1012.54      964.57     63.28 o 
  -2  11  11      153.82      230.47     40.23 o 
  -1  11  11     1119.49     1181.92    133.58 o 
   0  11  11        3.35       33.99     12.11 o 
   1  11  11      499.98      467.75     62.75 o 
  -1  12  11      209.78      228.22     32.26 o 
  -8   0  12      244.84      185.13     24.54 o 
  -7   0  12     1193.01     1268.66     59.43 o 
  -6   0  12       23.88       63.45     12.06 o 
  -5   0  12     5139.56     5383.22    275.12 o 
  -4   0  12      152.41      185.97     25.18 o 
  -3   0  12     2289.75     2414.24    210.33 o 
  -2   0  12       53.27       98.40     25.38 o 
  -1   0  12       11.21       20.11      5.36 o 
   0   0  12     2692.97     2693.86     81.84 o 
   1   0  12     1280.42     1407.61     84.33 o 
   2   0  12     1312.50     1282.63     46.16 o 
   3   0  12     1901.14     1928.06     78.75 o 
   4   0  12      408.89      431.59     29.11 o 
   5   0  12      277.16      277.91     23.29 o 
  -8   1  12      112.62      128.63     24.95 o 
  -7   1  12      558.46      606.20     31.11 o 
  -6   1  12     1695.05     1520.08     57.86 o 
  -5   1  12      204.11      230.55     27.24 o 
  -4   1  12     3247.03     3285.37    123.12 o 
  -3   1  12      142.62      140.38     17.13 o 
  -2   1  12     6988.65     7541.68    179.22 o 
  -1   1  12        4.68       19.10      3.71 o 
   0   1  12     5882.07     6189.18    133.32 o 
   1   1  12     1176.60     1169.35     33.29 o 
   2   1  12      671.59      709.33     54.03 o 
   3   1  12     2411.29     2370.46     76.80 o 
   4   1  12      101.87      102.61     12.65 o 
   5   1  12     1879.38     1720.81     63.22 o 
  -8   2  12      149.07      150.17     27.54 o 
  -7   2  12        0.27       18.65      5.71 o 
  -6   2  12       54.48       65.94     10.98 o 
  -5   2  12      219.48      201.30     21.57 o 
  -4   2  12        0.84       14.69      6.27 o 
  -3   2  12        6.45       15.38      4.54 o 
  -2   2  12        5.11       13.48      4.43 o 
  -1   2  12       52.88       62.48      8.52 o 
   0   2  12        5.84       14.36      3.76 o 
   1   2  12      107.16      129.55      9.51 o 
   2   2  12      178.51      172.96     10.12 o 
   3   2  12       84.95       99.03     12.02 o 
   4   2  12       75.28       95.78     12.45 o 
   5   2  12        0.18       10.20      4.02 o 
  -7   3  12      738.16      696.30     43.46 o 
  -6   3  12      187.48      178.40     15.64 o 
  -5   3  12      471.88      440.68     25.37 o 
  -4   3  12     4776.30     4563.39    139.62 o 
  -3   3  12      627.87      662.23     27.68 o 
  -2   3  12     4870.24     4683.72    120.15 o 
  -1   3  12        0.79       24.93      5.80 o 
   1   3  12      782.14      720.23     30.27 o 
   2   3  12     2463.00     2585.51     94.51 o 
   3   3  12     1522.27     1499.52     55.38 o 
   4   3  12        7.57       13.15      6.93 o 
   5   3  12      786.38      763.34     36.84 o 
  -7   4  12     1667.29     1639.23    113.85 o 
  -6   4  12      234.46      278.33     27.36 o 
  -5   4  12     4796.72     4554.27    155.19 o 
  -4   4  12       74.27      103.24     21.29 o 
  -3   4  12     1370.12     1234.75     81.74 o 
  -2   4  12      712.30      610.51     30.71 o 
  -1   4  12        0.48       13.77      5.07 o 
   0   4  12     3683.42     3457.42    120.58 o 
   1   4  12     2762.83     2820.84     95.21 o 
   2   4  12     5383.58     5268.85    185.00 o 
   3   4  12      635.01      698.56     33.23 o 
   4   4  12       52.74      108.71     18.36 o 
   5   4  12       20.72       44.47     10.32 o 
  -7   5  12      774.13      761.77     68.69 o 
  -6   5  12      296.40      303.99     25.02 o 
  -5   5  12       66.92      106.88     14.02 o 
  -4   5  12     2052.23     1875.32     75.73 o 
  -3   5  12        2.36       20.90     14.15 o 
  -2   5  12     5120.36     4856.59    145.96 o 
  -1   5  12      185.52      205.90     17.14 o 
   0   5  12     2786.83     2494.70     84.56 o 
   1   5  12      171.46      178.71     13.55 o 
   2   5  12       50.32       92.28     18.06 o 
   3   5  12     1470.20     1438.80     91.00 o 
   4   5  12      323.65      330.09     35.97 o 
   5   5  12      949.46     1014.55     60.04 o 
  -7   6  12       69.54       66.66     19.78 o 
  -6   6  12       21.76       41.05      8.54 o 
  -5   6  12       11.18       18.68      5.90 o 
  -4   6  12        8.75       13.12      5.50 o 
  -3   6  12      121.86      127.71     14.25 o 
  -2   6  12      132.84      157.12     16.38 o 
  -1   6  12      397.12      407.08     25.35 o 
   0   6  12      233.94      237.77     18.82 o 
   1   6  12      196.35      197.74     18.01 o 
   2   6  12       15.51       41.72     10.72 o 
   3   6  12       92.59      113.15     20.52 o 
   4   6  12       10.55       19.94      8.05 o 
  -6   7  12        2.58       23.09      6.34 o 
  -5   7  12       53.16       67.30     11.29 o 
  -4   7  12     1027.63      878.89     41.95 o 
  -3   7  12       17.96       32.02     12.41 o 
  -2   7  12     2638.03     2328.63    111.08 o 
  -1   7  12      165.91      171.54     36.07 o 
   0   7  12     1610.08     1540.35    117.46 o 
   1   7  12       22.22       69.00     16.10 o 
   2   7  12      561.54      507.21     39.82 o 
   3   7  12      362.94      334.58     57.10 o 
   4   7  12        6.80       12.15      6.81 o 
  -6   8  12      193.81      226.83     30.53 o 
  -5   8  12      815.75      870.94     43.13 o 
  -4   8  12       31.28       52.01      9.97 o 
  -3   8  12      644.73      558.81     32.41 o 
  -2   8  12       62.32       84.99     18.48 o 
  -1   8  12     1040.87     1017.78    120.62 o 
   0   8  12     1454.47     1408.50     76.66 o 
   1   8  12     2218.19     2058.01    114.36 o 
   2   8  12      852.73      789.92     76.96 o 
   3   8  12      251.62      279.68     29.68 o 
  -5   9  12      423.09      412.83     37.15 o 
  -4   9  12      677.57      606.89     46.39 o 
  -3   9  12       61.33       78.78     30.10 o 
  -2   9  12     2471.37     2354.30    204.58 o 
  -1   9  12      403.87      323.06     33.19 o 
   0   9  12      744.16      766.47     73.45 o 
   1   9  12      365.57      350.84     33.72 o 
   2   9  12       41.24       70.54     17.13 o 
   3   9  12      585.09      649.55     65.15 o 
  -4  10  12       20.31       34.29     10.76 o 
  -3  10  12        1.31        5.55      6.60 o 
  -2  10  12        2.42       14.59      8.56 o 
  -1  10  12       68.82      106.61     22.62 o 
   0  10  12      129.47      130.65     24.07 o 
   1  10  12      113.52      128.10     24.47 o 
   2  10  12        0.60       16.82     12.68 o 
  -3  11  12       15.71       33.66     10.10 o 
  -2  11  12      492.63      549.17     44.98 o 
  -1  11  12       68.20       76.44     17.25 o 
   0  11  12      309.50      355.46     34.52 o 
  -7   1  13      121.78      141.53     13.79 o 
  -6   1  13      744.80      743.11     34.61 o 
  -5   1  13     1314.38     1311.19     50.78 o 
  -4   1  13       97.84       82.96     11.61 o 
  -3   1  13     2904.00     2980.35    102.57 o 
  -2   1  13      658.71      702.69     26.76 o 
  -1   1  13     2983.86     2963.88     85.21 o 
   0   1  13       48.59       80.76      9.20 o 
   1   1  13      101.32       95.77     10.91 o 
   2   1  13     1156.55     1160.98     34.10 o 
   3   1  13      513.21      535.94     27.07 o 
   4   1  13     1479.66     1420.69     54.13 o 
   5   1  13     1150.87     1099.92     46.66 o 
  -7   2  13      482.99      497.80     45.06 o 
  -6   2  13      606.83      632.37     44.55 o 
  -5   2  13     2512.20     2586.86    113.81 o 
  -4   2  13      355.75      331.07     26.31 o 
  -3   2  13     1058.16     1041.45     53.76 o 
  -2   2  13     3424.75     3421.61     91.01 o 
  -1   2  13        5.82       13.10      5.89 o 
   0   2  13     8960.66     9384.86    222.72 o 
   1   2  13     2876.06     2913.48     70.09 o 
   2   2  13     2897.44     2972.86     71.72 o 
   3   2  13      293.11      270.08     18.16 o 
   4   2  13      643.62      664.60     32.57 o 
   5   2  13      337.06      297.00     20.46 o 
  -7   3  13      134.89      160.78     17.33 o 
  -6   3  13      294.03      328.73     23.47 o 
  -5   3  13     1236.25     1190.93     50.35 o 
  -4   3  13       34.99       45.85     12.50 o 
  -3   3  13     4373.78     4331.23    113.25 o 
  -2   3  13      884.33      882.11     33.70 o 
  -1   3  13     3974.47     3863.30    102.31 o 
   0   3  13      602.80      565.18     28.93 o 
   1   3  13       78.07       83.78      8.04 o 
   2   3  13       10.58       20.53      4.82 o 
   3   3  13      121.39      136.17     13.67 o 
   4   3  13     1205.66     1219.46     49.93 o 
   5   3  13      261.10      279.44     21.62 o 
  -7   4  13        1.48       20.55      7.53 o 
  -6   4  13        1.21        9.83      4.77 o 
  -5   4  13        0.70       14.76     10.27 o 
  -4   4  13       16.99       35.42      6.61 o 
  -3   4  13       21.63       40.71      7.34 o 
  -2   4  13       22.30       25.00      6.25 o 
  -1   4  13       56.74       62.76      9.51 o 
   0   4  13        2.95       31.12      6.68 o 
   1   4  13       23.92       41.29      7.03 o 
   2   4  13        3.81       15.47      4.34 o 
   3   4  13       88.28      118.88     17.27 o 
   4   4  13        0.03        9.33      9.46 o 
  -7   5  13       21.96       37.37     10.34 o 
  -6   5  13      210.91      203.54     24.84 o 
  -5   5  13      402.17      418.59     30.57 o 
  -4   5  13       53.37       62.93     10.94 o 
  -3   5  13     1701.33     1561.12     60.09 o 
  -2   5  13       82.63       88.96     13.24 o 
  -1   5  13      723.41      673.25     29.65 o 
   0   5  13       41.26       59.40      9.02 o 
   1   5  13       11.13       14.45      4.87 o 
   2   5  13      696.29      740.46     47.14 o 
   3   5  13      515.39      530.11     99.87 o 
   4   5  13      631.22      647.58     85.68 o 
  -6   6  13      671.79      582.46     39.07 o 
  -5   6  13     2410.01     2181.96    117.32 o 
  -4   6  13      146.20      172.59     20.49 o 
  -3   6  13      578.93      531.58     30.02 o 
  -2   6  13      499.98      510.61     29.34 o 
  -1   6  13      104.34      101.76     14.67 o 
   0   6  13     3075.34     2984.09     96.20 o 
   1   6  13     1037.66      924.28     53.90 o 
   2   6  13     4315.93     4527.87    328.20 o 
   3   6  13      222.64      230.14     26.91 o 
   4   6  13      391.34      459.37     38.14 o 
  -6   7  13      193.64      228.39     19.34 o 
  -5   7  13      830.46      812.34     47.82 o 
  -4   7  13       14.08       20.07      5.71 o 
  -3   7  13     2481.27     2236.15     98.74 o 
  -2   7  13      168.11      168.16     17.39 o 
  -1   7  13     3664.49     3421.58    144.58 o 
   0   7  13      177.71      230.02     29.62 o 
   1   7  13      308.50      302.93     23.09 o 
   2   7  13      359.97      383.74     34.43 o 
   3   7  13      304.35      321.22     30.74 o 
  -5   8  13       17.50       31.96      7.25 o 
  -4   8  13      160.74      154.27     17.20 o 
  -3   8  13      172.41      151.96     16.49 o 
  -2   8  13      155.32      180.90     20.15 o 
  -1   8  13      605.78      567.75     43.84 o 
   0   8  13       20.69       26.19     10.89 o 
   1   8  13        5.29       16.31      8.36 o 
   2   8  13      135.33      152.41     25.53 o 
   3   8  13        0.81       11.78      7.75 o 
  -4   9  13       76.97      101.51     19.59 o 
  -3   9  13      594.73      544.63     43.38 o 
  -2   9  13       44.98       66.39     19.14 o 
  -1   9  13     1248.26     1188.85    105.11 o 
   0   9  13       83.94       94.18     20.05 o 
   1   9  13       51.77       49.93     13.43 o 
   2   9  13      122.01      131.04     23.40 o 
  -3  10  13      220.88      250.72     33.09 o 
  -2  10  13      203.50      233.99     29.17 o 
  -1  10  13       14.05       35.01     12.81 o 
   0  10  13     1464.02     1548.55    138.19 o 
   1  10  13      182.73      196.89     30.01 o 
  -7   0  14      114.09      132.93     28.82 o 
  -6   0  14     3257.67     3162.06    183.21 o 
  -5   0  14      147.59      145.03     29.69 o 
  -4   0  14     2511.69     2313.91    140.18 o 
  -3   0  14     1826.77     1692.95    109.46 o 
  -2   0  14      679.39      707.61     59.22 o 
  -1   0  14     8333.09     8461.16    412.91 o 
   0   0  14     1499.59     1462.00     63.53 o 
   1   0  14     5783.40     6191.91    215.55 o 
   2   0  14      926.92      904.08     45.90 o 
   3   0  14     1798.23     1903.21    114.46 o 
   4   0  14      233.78      243.25     30.57 o 
  -7   1  14       96.52      141.91     21.44 o 
  -6   1  14      133.24      145.36     21.44 o 
  -5   1  14       53.05       76.27     11.10 o 
  -4   1  14      501.74      530.75     27.76 o 
  -3   1  14      853.52      834.41     48.04 o 
  -2   1  14     1555.04     1457.60     76.18 o 
  -1   1  14      643.36      662.56     39.71 o 
   0   1  14      291.88      291.52     18.46 o 
   1   1  14       45.39       71.99      8.36 o 
   2   1  14      433.20      473.51     24.23 o 
   3   1  14      352.79      376.67     26.66 o 
   4   1  14      347.69      383.67     28.31 o 
  -7   2  14       22.06       31.63      8.96 o 
  -6   2  14        0.22       14.90      5.23 o 
  -5   2  14       42.80       70.40     10.74 o 
  -4   2  14       42.82       53.10      9.91 o 
  -3   2  14      216.78      224.46     16.86 o 
  -2   2  14      261.51      282.28     19.04 o 
  -1   2  14        0.17        9.89      4.11 o 
   0   2  14      347.69      396.94     19.87 o 
   1   2  14      333.97      345.07     15.92 o 
   2   2  14       18.06       31.34      5.99 o 
   3   2  14        7.26       10.70      5.38 o 
   4   2  14        1.01       11.06      5.65 o 
  -7   3  14      144.90      175.86     17.41 o 
  -6   3  14      200.42      184.26     16.29 o 
  -5   3  14      368.16      379.82     23.86 o 
  -4   3  14      607.56      605.02     43.88 o 
  -3   3  14      487.82      530.75     28.48 o 
  -2   3  14     1503.70     1363.26     45.95 o 
  -1   3  14      869.71      915.20     34.79 o 
   0   3  14      982.30      949.43     36.57 o 
   1   3  14       47.12       61.99      9.27 o 
   2   3  14       11.45       33.10      5.52 o 
   3   3  14     1215.81     1192.22     54.53 o 
   4   3  14      539.16      559.79     37.90 o 
  -7   4  14        0.05       23.08      8.02 o 
  -6   4  14     2029.16     1998.51     88.82 o 
  -5   4  14        0.09       15.93      6.19 o 
  -4   4  14     2657.12     2587.51     98.52 o 
  -3   4  14      683.49      703.15     30.31 o 
  -2   4  14      101.85      113.85     12.41 o 
  -1   4  14     3558.08     3514.44    106.11 o 
   0   4  14      702.11      678.93     29.21 o 
   1   4  14     3758.05     3846.82    126.71 o 
   2   4  14      271.54      312.74     25.70 o 
   3   4  14     1782.84     1823.48    102.19 o 
   4   4  14       57.06       52.08     16.99 o 
  -6   5  14       69.08      103.84     14.68 o 
  -5   5  14       76.39       88.26     13.85 o 
  -4   5  14     1132.76     1029.85     40.31 o 
  -3   5  14      321.77      378.44     21.37 o 
  -2   5  14      655.87      555.05     30.65 o 
  -1   5  14      252.85      286.05     17.90 o 
   0   5  14        5.96       15.50      4.96 o 
   1   5  14       20.29       27.36      5.89 o 
   2   5  14     1112.71     1133.34    149.00 o 
   3   5  14      227.24      261.21     25.79 o 
   4   5  14      770.72      849.40    101.07 o 
  -6   6  14       12.74       33.09      6.79 o 
  -5   6  14        1.01       26.24      7.53 o 
  -4   6  14       15.77       41.57      8.89 o 
  -3   6  14      276.92      282.91     20.95 o 
  -2   6  14       10.14       23.63      7.90 o 
  -1   6  14      197.67      222.78     22.80 o 
   0   6  14      113.36      142.22     14.92 o 
   1   6  14      229.84      248.43     17.32 o 
   2   6  14       40.09       71.60     16.25 o 
   3   6  14       23.16       57.63     14.44 o 
  -5   7  14       66.03       94.38     13.56 o 
  -4   7  14      518.13      482.61     29.51 o 
  -3   7  14       12.39       32.18      7.75 o 
  -2   7  14      840.84      742.66     42.85 o 
  -1   7  14      705.39      678.50     37.54 o 
   0   7  14       79.92       83.07     12.66 o 
   1   7  14      104.54      115.45     21.57 o 
   2   7  14       31.06       55.91     15.05 o 
   3   7  14      310.40      289.75     29.64 o 
  -5   8  14        4.86       10.39      5.11 o 
  -4   8  14     1321.37     1166.68     53.05 o 
  -3   8  14      865.97      788.74     55.88 o 
  -2   8  14       43.91       77.68     13.40 o 
  -1   8  14     1877.78     1854.55    195.65 o 
   0   8  14        5.76        7.52      6.99 o 
   1   8  14     1858.14     1918.87    167.71 o 
   2   8  14        0.23       16.00      8.57 o 
  -4   9  14      385.18      355.53     33.31 o 
  -3   9  14      490.48      485.14     40.46 o 
  -2   9  14      610.68      564.99     69.27 o 
  -1   9  14       38.53       75.28     19.99 o 
   0   9  14        0.42       24.28      9.60 o 
   1   9  14        0.10        7.97      7.83 o 
  -2  10  14       39.05       17.01      9.29 o 
  -1  10  14       37.84       86.31     18.97 o 
  -7   1  15       19.25       45.15     11.61 o 
  -6   1  15      209.66      227.01     22.68 o 
  -5   1  15       73.59       84.66     16.86 o 
  -4   1  15      622.87      677.24     43.02 o 
  -3   1  15      369.75      333.21     27.73 o 
  -2   1  15     1458.47     1496.25     71.42 o 
  -1   1  15       16.01       28.88     16.34 o 
   0   1  15       78.20       95.29     12.59 o 
   1   1  15      828.40      880.27     32.11 o 
   2   1  15      103.52      116.47     10.66 o 
   3   1  15     1384.73     1465.43     67.55 o 
   4   1  15      101.88      120.85     15.49 o 
  -7   2  15     1647.36     1573.68     78.66 o 
  -6   2  15      199.11      154.42     19.63 o 
  -5   2  15     1537.87     1454.20     72.75 o 
  -4   2  15      349.31      339.10     38.28 o 
  -3   2  15      291.43      271.45     18.98 o 
  -2   2  15     2557.45     2509.50     83.93 o 
  -1   2  15     1002.35     1183.16     41.05 o 
   0   2  15     1536.44     1540.46     51.77 o 
   1   2  15       70.43      116.10     13.97 o 
   2   2  15     1028.03     1044.33     42.27 o 
   3   2  15       63.84      109.21     16.10 o 
   4   2  15       17.03       35.49      8.17 o 
  -6   3  15      584.23      566.88     31.15 o 
  -5   3  15      283.41      241.33     18.43 o 
  -4   3  15     2575.04     2574.47    115.96 o 
  -3   3  15       66.78       69.87     11.53 o 
  -2   3  15     1188.62     1246.10     50.82 o 
  -1   3  15      119.77      145.02     13.20 o 
   0   3  15     1007.35     1047.50     39.43 o 
   1   3  15     1564.58     1566.55     53.89 o 
   2   3  15      427.02      403.08     24.40 o 
   3   3  15     1515.03     1592.18     96.06 o 
  -6   4  15      132.99      150.70     17.66 o 
  -5   4  15        0.71       21.89      6.28 o 
  -4   4  15       14.29       20.76      6.21 o 
  -3   4  15       16.07       22.93      6.99 o 
  -2   4  15        8.74       19.68      8.78 o 
  -1   4  15       77.84      103.29     12.44 o 
   0   4  15       25.42       35.98      7.00 o 
   1   4  15       11.63       30.24      6.67 o 
   2   4  15       57.17       80.10     12.65 o 
   3   4  15       86.93      127.76     21.14 o 
  -6   5  15      190.67      200.47     17.75 o 
  -5   5  15       52.72       65.94     17.60 o 
  -4   5  15      926.49      893.06     42.44 o 
  -3   5  15      264.77      248.05     17.39 o 
  -2   5  15     1119.36     1133.70     43.03 o 
  -1   5  15      150.75      175.49     14.16 o 
   0   5  15      378.35      392.58     21.67 o 
   1   5  15      530.14      555.90     31.57 o 
   2   5  15       26.13       23.87      8.78 o 
   3   5  15      742.80      774.23    103.22 o 
  -5   6  15      849.73      810.67     74.12 o 
  -4   6  15       58.17       73.97     11.83 o 
  -3   6  15       20.08       23.78     11.54 o 
  -2   6  15     1214.63     1109.23     52.31 o 
  -1   6  15      782.82      733.57     34.75 o 
   0   6  15     2643.44     2525.11     91.20 o 
   1   6  15      381.00      412.70     36.33 o 
   2   6  15     1065.16     1061.72     80.29 o 
  -5   7  15        5.83       20.18      6.88 o 
  -4   7  15     1241.14     1194.97     57.27 o 
  -3   7  15      506.35      408.83     27.00 o 
  -2   7  15      271.71      328.02     23.83 o 
  -1   7  15        1.75       14.22      4.74 o 
   0   7  15      364.42      352.61     21.53 o 
   1   7  15      255.34      337.59     31.67 o 
   2   7  15       15.50       27.72      8.83 o 
  -4   8  15       31.04       42.96      8.79 o 
  -3   8  15      163.56      150.40     17.06 o 
  -2   8  15       51.37       55.24     10.74 o 
  -1   8  15      340.18      293.92     36.62 o 
   0   8  15       98.78      103.84     16.18 o 
   1   8  15        0.63        6.83      6.71 o 
  -2   9  15      494.23      501.66     41.04 o 
  -1   9  15       79.80       80.82     17.26 o 
  -6   0  16      887.57      790.71     70.47 o 
  -5   0  16       13.39       28.37     13.33 o 
  -4   0  16       27.80       18.06     10.75 o 
  -3   0  16      595.43      515.90     52.24 o 
  -2   0  16     1565.24     1583.81    107.38 o 
  -1   0  16     2521.76     2324.59    141.38 o 
   0   0  16     4039.27     4513.21    240.52 o 
   1   0  16      735.23      663.23     57.47 o 
   2   0  16      543.86      696.77     55.66 o 
   3   0  16       52.27       91.60     20.21 o 
  -6   1  16        2.12       23.99     12.25 o 
  -5   1  16      977.84     1044.38     59.15 o 
  -4   1  16      112.70      111.95     19.36 o 
  -3   1  16     1912.13     1824.33     85.16 o 
  -2   1  16       10.07       15.38      7.33 o 
  -1   1  16     1581.22     1563.99     74.52 o 
   0   1  16      324.75      329.97     26.95 o 
   1   1  16       58.85       87.00     11.73 o 
   2   1  16     1276.56     1418.25     64.88 o 
   3   1  16      236.20      293.67     23.52 o 
  -6   2  16        9.92       14.49      5.96 o 
  -5   2  16       18.90       22.11     14.83 o 
  -4   2  16        0.84        5.22     10.96 o 
  -3   2  16       50.33       78.88     16.59 o 
  -2   2  16       85.76      112.21     18.90 o 
  -1   2  16       43.04       51.34     12.55 o 
   0   2  16      166.16      180.21     14.97 o 
   1   2  16       93.01      136.11     15.80 o 
   2   2  16       96.06      116.83     14.87 o 
   3   2  16       44.26       53.05     10.22 o 
  -6   3  16      151.24      161.06     23.56 o 
  -5   3  16      401.04      363.93     30.71 o 
  -4   3  16      213.10      215.64     22.60 o 
  -3   3  16     1776.20     1812.25     67.25 o 
  -2   3  16       38.91       46.12     11.76 o 
  -1   3  16      731.97      709.51     35.13 o 
   0   3  16      801.97      817.86     57.98 o 
   1   3  16        7.49       18.40      5.64 o 
   2   3  16      885.83      982.67    138.79 o 
   3   3  16      489.09      590.31     57.35 o 
  -6   4  16      507.24      515.76     38.93 o 
  -5   4  16       44.46       76.40     12.06 o 
  -4   4  16       68.34       74.34     12.08 o 
  -3   4  16      266.43      248.70     27.97 o 
  -2   4  16      932.29     1009.54     45.40 o 
  -1   4  16     1024.90      955.33     37.72 o 
   0   4  16      927.07     1107.22     41.84 o 
   1   4  16     1006.62      945.59     52.53 o 
   2   4  16      818.32      934.47     43.60 o 
  -5   5  16      957.01      973.44     55.64 o 
  -4   5  16       46.52       46.78      9.60 o 
  -3   5  16     2082.75     1935.00     72.74 o 
  -2   5  16        5.88       14.13      4.77 o 
  -1   5  16      266.28      262.97     17.55 o 
   0   5  16      358.12      345.13     20.48 o 
   1   5  16       11.48       27.01      6.84 o 
   2   5  16      680.38      740.33     72.10 o 
  -5   6  16       12.05       20.65      6.42 o 
  -4   6  16       89.52       97.45     14.30 o 
  -3   6  16       73.23       95.36     12.61 o 
  -2   6  16      204.85      192.13     15.36 o 
  -1   6  16        9.10       31.13      6.55 o 
   0   6  16        3.45       18.40      4.99 o 
   1   6  16       43.47       59.75     10.93 o 
  -4   7  16       37.74       58.44     10.88 o 
  -3   7  16     1505.38     1358.35     59.51 o 
  -2   7  16       20.17       25.64      6.15 o 
  -1   7  16      134.57      168.51     16.99 o 
   0   7  16      190.17      177.39     16.29 o 
   1   7  16       28.16       44.30     13.33 o 
  -2   8  16      293.28      351.71     22.34 o 
  -1   8  16      282.26      277.43     23.09 o 
  -5   1  17      190.41      174.24     21.92 o 
  -4   1  17      612.28      605.04     42.00 o 
  -3   1  17      157.71      166.39     21.37 o 
  -2   1  17      115.47      142.08     21.57 o 
  -1   1  17       80.30       92.85     17.57 o 
   0   1  17        3.42       18.29     14.62 o 
   1   1  17      163.31      177.70     18.53 o 
   2   1  17      174.08      278.01     32.28 o 
  -5   2  17       75.19      102.02     18.85 o 
  -4   2  17      252.76      279.98     26.48 o 
  -3   2  17     2109.68     2176.03     98.94 o 
  -2   2  17       24.82       34.40     10.63 o 
  -1   2  17     1708.40     1896.73     87.72 o 
   0   2  17      583.67      578.58     38.91 o 
   1   2  17     3068.05     3416.87    137.83 o 
   2   2  17       62.18      109.66     24.51 o 
  -5   3  17       37.13       56.70     12.98 o 
  -4   3  17      496.67      479.50     36.70 o 
  -3   3  17       19.02       33.28     10.52 o 
  -2   3  17     1101.04     1073.91     59.63 o 
  -1   3  17       56.44       65.78     14.59 o 
   0   3  17      290.60      305.95     30.32 o 
   1   3  17      265.21      281.21     29.50 o 
   2   3  17      262.14      304.86     37.03 o 
  -5   4  17       10.05       13.27      6.82 o 
  -4   4  17       19.86       24.63      8.37 o 
  -3   4  17        0.97       16.61      6.30 o 
  -2   4  17       25.10       20.84     18.49 o 
  -1   4  17       24.46       39.82     10.26 o 
   0   4  17      203.39      197.36     17.70 o 
   1   4  17       37.14       40.84     15.69 o 
  -4   5  17      918.53      904.62     43.92 o 
  -3   5  17      134.10      152.72     18.28 o 
  -2   5  17      510.10      462.70     28.56 o 
  -1   5  17        0.93       13.15      4.33 o 
   0   5  17        0.81        8.66      5.35 o 
   1   5  17      312.89      358.85     24.56 o 
  -4   6  17       31.47       55.84     10.33 o 
  -3   6  17      840.20      858.84     42.89 o 
  -2   6  17      128.47      143.84     15.66 o 
  -1   6  17     1364.19     1461.87     53.26 o 
   0   6  17       34.62       45.25      7.76 o 
  -2   7  17      243.21      259.41     18.15 o 
  -1   7  17       37.80       57.55      9.68 o 
  -5   0  18      274.58      303.59     40.48 o 
  -4   0  18      910.38      865.20     76.53 o 
  -3   0  18        4.55       15.48     11.18 o 
  -2   0  18     1569.58     1591.76    112.05 o 
  -1   0  18      662.42      695.12     63.90 o 
   0   0  18     1004.59     1163.02     88.70 o 
   1   0  18      158.50      219.03     30.12 o 
  -5   1  18      196.27      192.95     23.63 o 
  -4   1  18      581.08      594.52     42.71 o 
  -3   1  18      178.17      165.23     24.51 o 
  -2   1  18        6.11       37.00     10.02 o 
  -1   1  18      201.35      228.75     24.97 o 
   0   1  18      166.54      177.82     19.77 o 
   1   1  18      788.17      858.48     50.33 o 
  -4   2  18      116.39      143.62     23.10 o 
  -3   2  18        9.21       15.38     12.47 o 
  -2   2  18      171.49      182.75     25.07 o 
  -1   2  18      106.70      141.57     21.84 o 
   0   2  18        0.17       12.90      7.30 o 
   1   2  18        3.30       24.93     11.18 o 
  -4   3  18      328.79      368.34     31.78 o 
  -3   3  18       92.55       79.98     17.49 o 
  -2   3  18        0.72       16.12      8.81 o 
  -1   3  18      140.34      184.63     22.46 o 
   0   3  18      233.04      213.29     22.17 o 
   1   3  18      269.54      298.07     25.66 o 
  -4   4  18      455.97      459.80     36.31 o 
  -3   4  18      248.25      227.18     23.54 o 
  -2   4  18      971.73      994.42     57.99 o 
  -1   4  18      770.30      798.38     49.78 o 
   0   4  18      931.87      943.95     88.21 o 
  -3   5  18      123.43      107.66     22.37 o 
  -2   5  18      144.77      176.82     22.21 o 
  -1   5  18       78.12      125.54     20.14 o 
  -3   1  19      152.90      202.82     22.21 o 
  -2   1  19       15.90       20.19      7.44 o 
  -1   1  19       29.60       49.31     11.76 o 
   0   1  19      310.49      378.70     31.49 o 
  -3   2  19      419.10      402.92     33.79 o 
  -2   2  19      927.02      967.64     57.63 o 
  -1   2  19     1572.51     1628.43     81.46 o 
  -2   3  19      190.74      224.29     23.38 o 
                                                 
